# Supplementary material for: De novo characterization of the Chinese fir (Cunninghamia lanceolata) transcriptome and analysis of candidate genes involved in cellulose and lignin biosynthesis
Source: BMC Genomics. 2012 Nov 21;13:648. doi: 10.1186/1471-2164-13-648 (PMC3561127; doi:10.1186/1471-2164-13-648)
Supplement: Additional file 3 — Top BLAST hits from the NCBI NR database. BLAST results against the NCBI NR database for all the assembled Unigenes with an E-value threshold of 1e-5. [file 1471-2164-13-648-S3.xls]

## Sheet: Unigene-blast.N
Query_id	Query_length	Query_start	Query_end	Subject_id	Subject_length	Subject_start	Subject_end	Identity	Positive	Gap	Align_length	Score	E_value	Query_annotation	Subject_annotation
Unigene1_C.lanceolata	212	16	201	gi|124365601|gb|AAK50778.4|AF361893_1	865	365	426	0.64	0.88	0	62	93.2	8e-19	--	bacterial-induced lipoxygenase [Gossypium hirsutum]
Unigene2_C.lanceolata	610	1	333	gi|209954731|dbj|BAG80556.1|	476	364	474	0.54	0.72	0	111	125	3e-28	--	UDP-glucose:glucosyltransferase [Lycium barbarum]
Unigene3_C.lanceolata	464	461	3	gi|224135651|ref|XP_002327271.1|	557	310	462	0.6	0.83	0	153	207	4e-53	--	proton-dependent oligopeptide transporter [Populus trichocarpa] >gi|222835641|gb|EEE74076.1| proton-dependent oligopeptide transporter [Populus trichocarpa]
Unigene4_C.lanceolata	718	1	717	gi|148905856|gb|ABR16090.1|	438	43	281	0.57	0.73	0.01	242	270	1e-71	--	unknown [Picea sitchensis]
Unigene5_C.lanceolata	856	852	247	gi|297597401|ref|NP_001043925.2|	693	454	655	0.61	0.77	0	202	251	1e-65	--	Os01g0689900 [Oryza sativa Japonica Group] >gi|56784948|dbj|BAD82478.1| wall-associated kinase 4-like [Oryza sativa Japonica Group] >gi|255673572|dbj|BAF05839.2| Os01g0689900 [Oryza sativa Japonica Group]
Unigene6_C.lanceolata	1688	1686	280	gi|15231867|ref|NP_190940.1|	842	362	827	0.5	0.65	0.05	494	435	1e-121	--	ATCHX20 (CATION/H+ EXCHANGER 20); monovalent cation:proton antiporter/ sodium:hydrogen antiporter [Arabidopsis thaliana] >gi|75311818|sp|Q9M353.1|CHX20_ARATH RecName: Full=Cation/H(+) antiporter 20; AltName: Full=Protein CATION/H+ EXCHANGER 20; Short=AtCHX20 >gi|38603806|gb|AAR24648.1| At3g53720 [Arabidopsis thaliana]
Unigene7_C.lanceolata	1153	1124	495	gi|18412304|ref|NP_565202.1|	399	168	379	0.33	0.55	0	212	128	1e-28	--	mitochondrial transcription termination factor family protein / mTERF family protein [Arabidopsis thaliana] >gi|3152561|gb|AAC17042.1| Contains similarity to myb protein homolog gb|Z13997 from Petunia hybrida [Arabidopsis thaliana]
Unigene8_C.lanceolata	297	209	3	gi|297832676|ref|XP_002884220.1|	271	40	108	0.82	0.94	0	69	134	2e-31	--	beta-expansin [Arabidopsis lyrata subsp. lyrata] >gi|297330060|gb|EFH60479.1| beta-expansin [Arabidopsis lyrata subsp. lyrata]
Unigene9_C.lanceolata	1174	75	758	gi|122171128|sp|Q0DZ85.1|EXB16_ORYSJ	272	44	271	0.71	0.84	0	228	365	1e-100	--	RecName: Full=Expansin-B16; AltName: Full=Beta-expansin-16; AltName: Full=OsEXPB16; AltName: Full=OsaEXPb1.14; Flags: Precursor
Unigene10_C.lanceolata	460	345	1	gi|297839215|ref|XP_002887489.1|	168	6	128	0.42	0.61	0.07	124	97.8	4e-20	--	C2 domain-containing protein [Arabidopsis lyrata subsp. lyrata] >gi|297333330|gb|EFH63748.1| C2 domain-containing protein [Arabidopsis lyrata subsp. lyrata]
Unigene11_C.lanceolata	694	5	694	gi|15218625|ref|NP_174702.1|	966	342	569	0.49	0.63	0	231	198	6e-50	--	leucine-rich repeat family protein / protein kinase family protein [Arabidopsis thaliana] >gi|8778255|gb|AAF79264.1|AC023279_13 F12K21.25 [Arabidopsis thaliana] >gi|224589416|gb|ACN59242.1| leucine-rich repeat receptor-like protein kinase [Arabidopsis thaliana]
Unigene12_C.lanceolata	560	560	3	gi|15225468|ref|NP_181477.1|	394	133	311	0.7	0.77	0.01	188	243	1e-63	--	MTP11; cation transmembrane transporter/ manganese ion transmembrane transporter/ manganese:hydrogen antiporter [Arabidopsis thaliana] >gi|30725628|gb|AAP37836.1| At2g39450 [Arabidopsis thaliana]
Unigene13_C.lanceolata	322	115	321	gi|115444985|ref|NP_001046272.1|	1131	961	1031	0.63	0.78	0.02	71	90.1	2e-28	--	Os02g0211200 [Oryza sativa Japonica Group] >gi|113535803|dbj|BAF08186.1| Os02g0211200 [Oryza sativa Japonica Group]
Unigene15_C.lanceolata	594	592	2	gi|115467076|ref|NP_001057137.1|	683	279	471	0.56	0.7	0	197	226	1e-58	--	Os06g0215300 [Oryza sativa Japonica Group] >gi|113595177|dbj|BAF19051.1| Os06g0215300 [Oryza sativa Japonica Group]
Unigene16_C.lanceolata	609	608	3	gi|51477394|gb|AAU04767.1|	561	278	479	0.49	0.73	0	202	222	3e-57	--	protein disulfide isomerase (PDI)-like protein 3 [Cucumis melo]
Unigene17_C.lanceolata	729	344	3	gi|224077166|ref|XP_002305160.1|	518	324	436	0.43	0.64	0	114	113	2e-44	--	cytochrome P450 [Populus trichocarpa] >gi|222848124|gb|EEE85671.1| cytochrome P450 [Populus trichocarpa]
Unigene18_C.lanceolata	1009	1	648	gi|18407219|ref|NP_566092.1|	519	167	382	0.36	0.56	0.01	220	148	6e-66	--	CYP709B1; electron carrier/ heme binding / iron ion binding / monooxygenase/ oxygen binding [Arabidopsis thaliana] >gi|13605861|gb|AAK32916.1|AF367329_1 At2g46960/F14M4.21 [Arabidopsis thaliana] >gi|20147141|gb|AAM10287.1| At2g46960/F14M4.21 [Arabidopsis thaliana]
Unigene19_C.lanceolata	1242	6	683	gi|116317817|emb|CAH65853.1|	316	83	311	0.47	0.69	0.01	230	207	2e-52	--	OSIGBa0140C02.5 [Oryza sativa (indica cultivar-group)]
Unigene20_C.lanceolata	300	299	6	gi|115488988|ref|NP_001066981.1|	1175	652	753	0.45	0.6	0.03	102	89	2e-17	--	Os12g0552300 [Oryza sativa Japonica Group] >gi|113649488|dbj|BAF30000.1| Os12g0552300 [Oryza sativa Japonica Group]
Unigene21_C.lanceolata	718	181	426	gi|15226985|ref|NP_180455.1|	654	17	76	0.36	0.51	0	82	45.1	2e-09	--	PLL4 (POLTERGEIST LIKE 4); catalytic/ protein serine/threonine phosphatase [Arabidopsis thaliana] >gi|75216896|sp|Q9ZV25.1|P2C23_ARATH RecName: Full=Probable protein phosphatase 2C 23; Short=AtPP2C23; AltName: Full=Protein POLTERGEIST-LIKE 4; AltName: Full=Protein phosphatase 2C PLL4; Short=PP2C PLL4
Unigene22_C.lanceolata	509	509	6	gi|4160280|emb|CAA06921.1|	465	272	439	0.83	0.92	0	168	309	9e-84	--	purple acid phosphatase [Ipomoea batatas]
Unigene23_C.lanceolata	2654	279	2654	gi|115451569|ref|NP_001049385.1|	862	13	804	0.66	0.79	0.01	801	1122	0	--	Os03g0216600 [Oryza sativa Japonica Group] >gi|113547856|dbj|BAF11299.1| Os03g0216600 [Oryza sativa Japonica Group]
Unigene24_C.lanceolata	444	1	438	gi|256538311|gb|ACU82515.1|	1451	486	631	0.62	0.82	0	146	211	3e-54	--	pleiotropic drug resistance protein [Cucumis sativus]
Unigene25_C.lanceolata	224	2	217	gi|115478985|ref|NP_001063086.1|	621	456	530	0.49	0.64	0.04	75	77	6e-14	--	Os09g0392100 [Oryza sativa Japonica Group] >gi|113631319|dbj|BAF25000.1| Os09g0392100 [Oryza sativa Japonica Group]
Unigene26_C.lanceolata	587	408	1	gi|115435576|ref|NP_001042546.1|	1002	614	760	0.4	0.57	0.07	147	101	1e-25	--	Os01g0239700 [Oryza sativa Japonica Group] >gi|113532077|dbj|BAF04460.1| Os01g0239700 [Oryza sativa Japonica Group]
Unigene27_C.lanceolata	293	291	4	gi|297808737|ref|XP_002872252.1|	642	332	428	0.54	0.69	0.01	97	101	2e-21	--	F-box family protein [Arabidopsis lyrata subsp. lyrata] >gi|297318089|gb|EFH48511.1| F-box family protein [Arabidopsis lyrata subsp. lyrata]
Unigene29_C.lanceolata	317	123	317	gi|148270943|gb|ABQ53641.1|	159	6	68	0.6	0.75	0	65	85.9	1e-16	--	AWPM19-like protein [Cucumis melo]
Unigene31_C.lanceolata	374	374	3	gi|115452017|ref|NP_001049609.1|	564	247	370	0.59	0.72	0.01	126	149	1e-35	--	Os03g0258900 [Oryza sativa Japonica Group] >gi|113548080|dbj|BAF11523.1| Os03g0258900 [Oryza sativa Japonica Group]
Unigene32_C.lanceolata	506	506	33	gi|224058639|ref|XP_002299579.1|	493	337	491	0.63	0.77	0	158	214	4e-55	--	cytochrome P450 [Populus trichocarpa] >gi|222846837|gb|EEE84384.1| cytochrome P450 [Populus trichocarpa]
Unigene33_C.lanceolata	334	329	30	gi|297835168|ref|XP_002885466.1|	494	208	312	0.51	0.67	0.04	105	110	5e-24	--	UDP-glucoronosyl/UDP-glucosyl transferase family protein [Arabidopsis lyrata subsp. lyrata] >gi|297331306|gb|EFH61725.1| UDP-glucoronosyl/UDP-glucosyl transferase family protein [Arabidopsis lyrata subsp. lyrata]
Unigene35_C.lanceolata	1728	1316	3	gi|115456655|ref|NP_001051928.1|	700	73	512	0.84	0.92	0	440	761	0	--	Os03g0852900 [Oryza sativa Japonica Group] >gi|113550399|dbj|BAF13842.1| Os03g0852900 [Oryza sativa Japonica Group]
Unigene36_C.lanceolata	372	80	370	gi|55168340|gb|AAV44205.1|	265	22	118	0.57	0.65	0	97	99.4	1e-20	--	unknow protein [Oryza sativa Japonica Group]
Unigene37_C.lanceolata	899	4	897	gi|224103505|ref|XP_002313083.1|	347	3	305	0.5	0.68	0.02	305	329	3e-89	--	2-oxoglutarate-dependent dioxygenase [Populus trichocarpa] >gi|222849491|gb|EEE87038.1| 2-oxoglutarate-dependent dioxygenase [Populus trichocarpa]
Unigene38_C.lanceolata	837	1	837	gi|35764438|dbj|BAC92722.1|	605	88	367	0.78	0.88	0	280	451	1e-126	--	limonene/borneol synthase [Chamaecyparis obtusa]
Unigene39_C.lanceolata	737	481	2	gi|4102839|gb|AAD01600.1|	580	21	180	0.66	0.75	0	160	226	2e-58	--	LeOPT1 [Solanum lycopersicum]
Unigene41_C.lanceolata	2250	316	2250	gi|115456469|ref|NP_001051835.1|	858	18	669	0.51	0.67	0.03	666	651	0	--	Os03g0838100 [Oryza sativa Japonica Group] >gi|113550306|dbj|BAF13749.1| Os03g0838100 [Oryza sativa Japonica Group]
Unigene42_C.lanceolata	1312	565	984	gi|124359565|gb|ABD28693.2|	439	279	418	0.53	0.67	0	140	158	1e-37	--	Glycosyltransferase sugar-binding region containing DXD motif; Alpha 1,4-glycosyltransferase conserved region [Medicago truncatula]
Unigene43_C.lanceolata	982	3	980	gi|115475912|ref|NP_001061552.1|	544	171	496	0.79	0.9	0	326	540	1e-153	--	Os08g0326600 [Oryza sativa Japonica Group] >gi|113623521|dbj|BAF23466.1| Os08g0326600 [Oryza sativa Japonica Group]
Unigene44_C.lanceolata	247	1	246	gi|124360517|gb|ABN08527.1|	539	225	306	0.8	0.85	0	82	134	3e-31	--	Multicopper oxidase, type 1 [Medicago truncatula]
Unigene45_C.lanceolata	318	316	2	gi|15221009|ref|NP_172176.1|	1016	730	834	0.51	0.71	0	105	105	2e-22	--	TIC110 (TRANSLOCON AT THE INNER ENVELOPE MEMBRANE OF CHLOROPLASTS 110) [Arabidopsis thaliana] >gi|20453114|gb|AAM19799.1| At1g06940/F4H5_1 [Arabidopsis thaliana]
Unigene46_C.lanceolata	1076	12	1076	gi|63003792|gb|AAY25425.1|	425	12	376	0.47	0.66	0.03	367	355	7e-97	--	At3g19990 [Arabidopsis thaliana] >gi|111074436|gb|ABH04591.1| At3g19990 [Arabidopsis thaliana]
Unigene47_C.lanceolata	936	806	3	gi|226532116|ref|NP_001147446.1|	525	24	295	0.57	0.72	0.03	277	308	6e-83	--	sorbitol transporter [Zea mays] >gi|195611454|gb|ACG27557.1| sorbitol transporter [Zea mays]
Unigene48_C.lanceolata	1052	1	723	gi|224085766|ref|XP_002307691.1|	384	108	342	0.35	0.58	0	242	165	1e-39	--	mtn21-like protein [Populus trichocarpa] >gi|222857140|gb|EEE94687.1| mtn21-like protein [Populus trichocarpa]
Unigene49_C.lanceolata	771	770	81	gi|224061172|ref|XP_002300362.1|	1488	1251	1480	0.77	0.9	0	230	366	1e-100	--	multidrug resistance protein ABC transporter family [Populus trichocarpa] >gi|222847620|gb|EEE85167.1| multidrug resistance protein ABC transporter family [Populus trichocarpa]
Unigene52_C.lanceolata	474	3	473	gi|223453050|gb|ACM89789.1|	495	91	245	0.38	0.55	0	158	95.1	3e-19	--	cytochrome P450 monooxygenase CYP736B [Vitis arizonica x Vitis rupestris] >gi|225421127|gb|ACN89832.1| cytochrome P450 monooxygenase CYP736B [Vitis arizonica x Vitis rupestris]
Unigene53_C.lanceolata	1813	95	1717	gi|160892401|gb|ABX52080.1|	870	9	554	0.55	0.72	0.01	551	598	1e-170	--	RRP6-like protein 2 [Arabidopsis thaliana]
Unigene54_C.lanceolata	1500	1306	2	gi|224089205|ref|XP_002308657.1|	1075	1	425	0.72	0.83	0.01	440	654	0	--	cellulose synthase [Populus trichocarpa] >gi|222854633|gb|EEE92180.1| cellulose synthase [Populus trichocarpa]
Unigene55_C.lanceolata	567	567	277	gi|199584368|gb|ACH90245.1|	881	788	881	0.52	0.69	0	97	100	8e-21	--	lipoxygenase LOX-2 [Prunus persica]
Unigene56_C.lanceolata	615	1	612	gi|308191598|sp|A2SY66.1|VICHY_VICAN	509	66	270	0.6	0.8	0	205	282	2e-75	--	RecName: Full=Vicianin hydrolase; Short=VH; Flags: Precursor >gi|86553273|gb|ABD03937.1| vicianin hydrolase [Vicia sativa subsp. nigra]
Unigene57_C.lanceolata	380	343	11	gi|189308440|gb|ACD87062.1|	473	4	112	0.36	0.52	0	111	70.5	6e-12	--	UDP-glucosyltransferase [Rhodiola sachalinensis]
Unigene58_C.lanceolata	407	88	405	gi|115458942|ref|NP_001053071.1|	506	18	124	0.71	0.8	0	107	155	1e-37	--	Os04g0474900 [Oryza sativa Japonica Group] >gi|75296356|sp|Q7XKV2.2|BGL13_ORYSJ RecName: Full=Beta-glucosidase 13; Short=Os4bglu13; Flags: Precursor >gi|38344470|emb|CAE05485.2| OSJNBa0022H21.5 [Oryza sativa (japonica cultivar-group)] >gi|113564642|dbj|BAF14985.1| Os04g0474900 [Oryza sativa Japonica Group]
Unigene60_C.lanceolata	248	1	246	gi|158822005|gb|ABW80964.1|	628	411	492	0.6	0.73	0	82	103	5e-22	--	alpha pinene synthase [Chamaecyparis formosensis]
Unigene61_C.lanceolata	937	937	194	gi|226505378|ref|NP_001147979.1|	476	225	469	0.68	0.8	0	248	368	1e-101	--	purple acid phosphatase [Zea mays] >gi|195614964|gb|ACG29312.1| purple acid phosphatase precursor [Zea mays]
Unigene62_C.lanceolata	800	3	338	gi|297611254|ref|NP_001065767.2|	447	328	441	0.47	0.64	0.01	114	101	9e-21	--	Os11g0151500 [Oryza sativa Japonica Group] >gi|255679797|dbj|BAF27612.2| Os11g0151500 [Oryza sativa Japonica Group]
Unigene63_C.lanceolata	471	470	6	gi|18411376|ref|NP_565150.1|	569	298	452	0.76	0.89	0	155	243	8e-64	--	VPS45 (VACUOLAR PROTEIN SORTING 45); protein transporter [Arabidopsis thaliana] >gi|28201912|sp|O49048.2|VPS45_ARATH RecName: Full=Vacuolar protein sorting-associated protein 45 homolog; Short=AtVPS45 >gi|3540194|gb|AAC34344.1| AtVPS45p [Arabidopsis thaliana] >gi|15215684|gb|AAK91388.1| At1g77140/T14N5_2 [Arabidopsis thaliana] >gi|20855922|gb|AAM26638.1| At1g77140/T14N5_2 [Arabidopsis thaliana]
Unigene64_C.lanceolata	1045	5	1045	gi|3820531|gb|AAC69619.1|	513	111	460	0.53	0.7	0	350	392	1e-108	--	beta-glucosidase [Pinus contorta]
Unigene65_C.lanceolata	356	33	356	gi|297722679|ref|NP_001173703.1|	537	180	304	0.33	0.58	0.13	125	71.6	3e-12	--	Os03g0836100 [Oryza sativa Japonica Group] >gi|108711960|gb|ABF99755.1| Cytochrome P450 family protein, expressed [Oryza sativa (japonica cultivar-group)] >gi|255675031|dbj|BAH92431.1| Os03g0836100 [Oryza sativa Japonica Group]
Unigene67_C.lanceolata	392	390	148	gi|18402407|ref|NP_564535.1|	495	412	492	0.82	0.9	0.01	82	132	1e-30	--	signal recognition particle 54 kDa protein 3 / SRP54 (SRP-54C) [Arabidopsis thaliana] >gi|21542461|sp|P49967.2|SR543_ARATH RecName: Full=Signal recognition particle 54 kDa protein 3; Short=SRP54 >gi|17386102|gb|AAL38597.1|AF446864_1 At1g48900/F27K7_8 [Arabidopsis thaliana] >gi|15450461|gb|AAK96524.1| At1g48900/F27K7_8 [Arabidopsis thaliana] >gi|15810010|gb|AAL06932.1| At1g48900/F27K7_8 [Arabidops…
Unigene69_C.lanceolata	1520	1197	205	gi|195622380|gb|ACG33020.1|	334	1	331	0.66	0.81	0	332	443	1e-123	--	chaperone protein dnaJ 10 [Zea mays]
Unigene70_C.lanceolata	297	297	1	gi|262192761|gb|ACY30448.1|	1045	908	1016	0.41	0.6	0.09	109	91.3	3e-18	--	LRR receptor-like kinase [Triticum aestivum]
Unigene71_C.lanceolata	827	10	825	gi|224118920|ref|XP_002317939.1|	441	96	367	0.77	0.86	0	272	434	1e-121	--	actin related protein [Populus trichocarpa] >gi|222858612|gb|EEE96159.1| actin related protein [Populus trichocarpa]
Unigene72_C.lanceolata	1038	4	642	gi|18424393|ref|NP_568928.1|	347	131	345	0.61	0.81	0.01	216	291	1e-77	--	CAAX amino terminal protease family protein [Arabidopsis thaliana]
Unigene73_C.lanceolata	371	260	6	gi|78068099|gb|ABB18390.1|	870	18	102	0.5	0.65	0.02	87	75.9	1e-13	--	ubiquitin-associated protein [Triticum aestivum]
Unigene74_C.lanceolata	266	2	265	gi|30678225|ref|NP_178637.2|	472	43	130	0.63	0.81	0	88	113	8e-25	--	glycosyl hydrolase family 17 protein [Arabidopsis thaliana]
Unigene75_C.lanceolata	955	776	510	gi|115444921|ref|NP_001046240.1|	166	1	79	0.63	0.72	0.01	90	120	8e-56	--	Os02g0203700 [Oryza sativa Japonica Group] >gi|46390096|dbj|BAD15513.1| zinc finger transcription factor ZFP30 [Oryza sativa Japonica Group] >gi|46390512|dbj|BAD16000.1| zinc finger transcription factor ZFP30 [Oryza sativa Japonica Group] >gi|113535771|dbj|BAF08154.1| Os02g0203700 [Oryza sativa Japonica Group]
Unigene76_C.lanceolata	198	198	1	gi|124360517|gb|ABN08527.1|	539	380	445	0.57	0.8	0	66	92.8	1e-18	--	Multicopper oxidase, type 1 [Medicago truncatula]
Unigene78_C.lanceolata	249	237	1	gi|115458940|ref|NP_001053070.1|	395	241	319	0.64	0.78	0	79	111	2e-24	--	Os04g0474800 [Oryza sativa Japonica Group] >gi|113564641|dbj|BAF14984.1| Os04g0474800 [Oryza sativa Japonica Group]
Unigene79_C.lanceolata	364	362	3	gi|115466768|ref|NP_001056983.1|	814	442	561	0.83	0.91	0	120	207	2e-53	--	Os06g0182300 [Oryza sativa Japonica Group] >gi|113595023|dbj|BAF18897.1| Os06g0182300 [Oryza sativa Japonica Group]
Unigene80_C.lanceolata	2015	1798	440	gi|3820531|gb|AAC69619.1|	513	45	500	0.51	0.69	0	456	509	1e-148	--	beta-glucosidase [Pinus contorta]
Unigene81_C.lanceolata	2038	2034	595	gi|115444507|ref|NP_001046033.1|	1030	535	1016	0.7	0.86	0	482	691	0	--	Os02g0172600 [Oryza sativa Japonica Group] >gi|113535564|dbj|BAF07947.1| Os02g0172600 [Oryza sativa Japonica Group]
Unigene82_C.lanceolata	446	6	443	gi|15242143|ref|NP_200556.1|	520	20	159	0.3	0.5	0	147	57.4	5e-08	--	AAA-type ATPase family protein [Arabidopsis thaliana]
Unigene83_C.lanceolata	1518	542	1357	gi|297793507|ref|XP_002864638.1|	396	129	396	0.39	0.57	0.01	276	190	4e-47	--	protein-s-isoprenylcysteine O-methyltransferase [Arabidopsis lyrata subsp. lyrata] >gi|297310473|gb|EFH40897.1| protein-s-isoprenylcysteine O-methyltransferase [Arabidopsis lyrata subsp. lyrata]
Unigene84_C.lanceolata	1013	7	687	gi|115450965|ref|NP_001049083.1|	608	346	588	0.45	0.56	0.07	246	199	4e-50	--	Os03g0167600 [Oryza sativa Japonica Group] >gi|113547554|dbj|BAF10997.1| Os03g0167600 [Oryza sativa Japonica Group]
Unigene86_C.lanceolata	297	2	295	gi|148841092|gb|ABR14721.1|	504	319	416	0.39	0.61	0	98	80.5	5e-15	--	stylopine synthase [Argemone mexicana]
Unigene87_C.lanceolata	617	446	616	gi|302398985|gb|ADL36787.1|	307	6	62	0.78	0.82	0	57	95.5	4e-19	--	MYBR domain class transcription factor [Malus x domestica]
Unigene89_C.lanceolata	968	90	923	gi|159464817|ref|XP_001690638.1|	951	577	851	0.42	0.6	0	280	202	4e-51	--	secreted protease and protease inhibitor [Chlamydomonas reinhardtii] >gi|158280138|gb|EDP05897.1| secreted protease and protease inhibitor [Chlamydomonas reinhardtii]
Unigene91_C.lanceolata	1231	911	3	gi|115485837|ref|NP_001068062.1|	604	1	303	0.93	0.97	0	303	585	1e-166	--	Os11g0546000 [Oryza sativa Japonica Group] >gi|113645284|dbj|BAF28425.1| Os11g0546000 [Oryza sativa Japonica Group]
Unigene92_C.lanceolata	1083	5	1081	gi|226508226|ref|NP_001152427.1|	777	50	419	0.51	0.69	0.03	372	382	1e-105	--	LOC100286067 [Zea mays] >gi|195656173|gb|ACG47554.1| subtilisin-like protease precursor [Zea mays]
Unigene93_C.lanceolata	1144	51	971	gi|115434736|ref|NP_001042126.1|	593	291	582	0.25	0.44	0.04	323	67.4	3e-10	--	Os01g0168100 [Oryza sativa Japonica Group] >gi|13486675|dbj|BAB39912.1| P0028E10.16 [Oryza sativa Japonica Group] >gi|15528776|dbj|BAB64818.1| kinase interacting protein 1 -like [Oryza sativa Japonica Group] >gi|20804819|dbj|BAB92502.1| kinase interacting protein 1 -like [Oryza sativa Japonica Group] >gi|113531657|dbj|BAF04040.1| Os01g0168100 [Oryza sativa Japonica Group]
Unigene94_C.lanceolata	859	182	859	gi|9757821|dbj|BAB08339.1|	466	17	241	0.59	0.7	0.01	229	251	1e-65	--	rac GTPase activating protein [Arabidopsis thaliana] >gi|110738325|dbj|BAF01090.1| rac GTPase activating protein [Arabidopsis thaliana] >gi|111074188|gb|ABH04467.1| At5g22400 [Arabidopsis thaliana]
Unigene95_C.lanceolata	299	290	39	gi|42566953|ref|NP_193673.2|	726	554	633	0.45	0.63	0	84	75.1	2e-13	--	alcohol oxidase-related [Arabidopsis thaliana] >gi|300680983|sp|O65709.2|FAO4A_ARATH RecName: Full=Long-chain-alcohol oxidase FAO4A; AltName: Full=Long-chain fatty alcohol oxidase 4A
Unigene96_C.lanceolata	890	890	192	gi|134142079|gb|ABO61383.1|	529	297	529	0.71	0.87	0	233	354	9e-97	--	plastid serine hydroxymethyltransferase [Populus tremuloides]
Unigene97_C.lanceolata	294	294	7	gi|21537161|gb|AAM61502.1|	502	150	245	0.6	0.79	0	96	134	4e-31	--	prolylcarboxypeptidase-like protein [Arabidopsis thaliana]
Unigene98_C.lanceolata	378	2	376	gi|195653521|gb|ACG46228.1|	447	250	373	0.71	0.79	0	125	181	3e-45	--	PAP-specific phosphatase [Zea mays]
Unigene99_C.lanceolata	1266	1186	659	gi|29839387|sp|Q948P6.1|FRI3_SOYBN	256	1	171	0.55	0.68	0	176	183	7e-78	--	RecName: Full=Ferritin-3, chloroplastic; AltName: Full=SFerH-3; Flags: Precursor >gi|15487307|dbj|BAB64536.1| ferritin [Glycine max]
Unigene100_C.lanceolata	561	344	556	gi|302836357|ref|XP_002949739.1|	1123	502	572	0.57	0.63	0	71	99.4	2e-20	--	extracellular matrix glycoprotein pherophorin-V32 [Volvox carteri f. nagariensis] >gi|300265098|gb|EFJ49291.1| extracellular matrix glycoprotein pherophorin-V32 [Volvox carteri f. nagariensis]
Unigene101_C.lanceolata	613	612	1	gi|293329689|dbj|BAJ04354.1|	472	121	323	0.71	0.81	0.01	207	286	9e-77	--	pollen allergen CPA63 [Cryptomeria japonica]
Unigene103_C.lanceolata	1327	1325	1227	gi|168006338|ref|XP_001755866.1|	2132	2100	2132	0.78	0.84	0	33	58.9	1e-07	--	predicted protein [Physcomitrella patens subsp. patens] >gi|162692796|gb|EDQ79151.1| predicted protein [Physcomitrella patens subsp. patens]
Unigene105_C.lanceolata	254	254	3	gi|115479507|ref|NP_001063347.1|	466	317	400	0.82	0.86	0	84	145	2e-34	--	Os09g0453800 [Oryza sativa Japonica Group] >gi|113631580|dbj|BAF25261.1| Os09g0453800 [Oryza sativa Japonica Group] >gi|122936799|tpd|FAA00314.1| TPA: aminotransferase [Oryza sativa Japonica Group]
Unigene106_C.lanceolata	443	1	438	gi|224286051|gb|ACN40737.1|	499	185	333	0.65	0.77	0.02	149	219	6e-57	--	unknown [Picea sitchensis]
Unigene107_C.lanceolata	2616	157	1932	gi|115453157|ref|NP_001050179.1|	597	1	596	0.7	0.82	0.01	598	837	0	--	Os03g0366200 [Oryza sativa Japonica Group] >gi|113548650|dbj|BAF12093.1| Os03g0366200 [Oryza sativa Japonica Group]
Unigene109_C.lanceolata	384	170	3	gi|18394992|ref|NP_564140.1|	247	5	60	0.71	0.83	0	56	89.4	1e-17	--	nodulin MtN3 family protein [Arabidopsis thaliana]
Unigene110_C.lanceolata	723	569	189	gi|15224645|ref|NP_180685.1|	571	431	558	0.48	0.71	0	128	122	3e-27	--	CDT1A (ARABIDOPSIS HOMOLOG OF YEAST CDT1 A); cyclin-dependent protein kinase/ protein binding [Arabidopsis thaliana]
Unigene111_C.lanceolata	278	271	2	gi|116793255|gb|ABK26674.1|	384	192	299	0.35	0.47	0.16	108	52	2e-06	--	unknown [Picea sitchensis]
Unigene116_C.lanceolata	282	177	37	gi|302765034|ref|XP_002965938.1|	393	110	156	0.51	0.68	0	47	56.2	1e-07	--	2-oxoacid-dependent dioxygenase [Selaginella moellendorffii] >gi|300166752|gb|EFJ33358.1| 2-oxoacid-dependent dioxygenase [Selaginella moellendorffii]
Unigene117_C.lanceolata	1179	4	1038	gi|162458742|ref|NP_001105308.1|	1358	830	1173	0.57	0.72	0	345	402	1e-128	--	LOC542228 [Zea mays] >gi|2589162|dbj|BAA23226.1| aldehyde oxidase [Zea mays]
Unigene118_C.lanceolata	320	320	3	gi|211905341|gb|ACJ11250.1|	485	196	301	0.92	0.97	0	106	199	8e-51	--	S-adenosyl-L-homocystein hydrolase [Gossypium hirsutum]
Unigene119_C.lanceolata	607	263	607	gi|306009319|gb|ADM73713.1|	402	177	291	0.67	0.82	0	115	167	1e-62	--	auxin induced-like protein [Picea sitchensis] >gi|306009321|gb|ADM73714.1| auxin induced-like protein [Picea sitchensis] >gi|306009323|gb|ADM73715.1| auxin induced-like protein [Picea sitchensis] >gi|306009325|gb|ADM73716.1| auxin induced-like protein [Picea sitchensis] >gi|306009327|gb|ADM73717.1| auxin induced-like protein [Picea sitchensis] >gi|306009329|gb|ADM73718.1| auxin induced-like prote…
Unigene120_C.lanceolata	367	131	361	gi|15235668|ref|NP_193070.1|	760	551	630	0.42	0.5	0.06	82	63.9	5e-10	--	leucine-rich repeat family protein / extensin family protein [Arabidopsis thaliana] >gi|75337952|sp|Q9T0K5.1|LRX3_ARATH RecName: Full=Leucine-rich repeat extensin-like protein 3; Short=AtLRX3; Short=LRR/EXTENSIN3; AltName: Full=Cell wall hydroxyproline-rich glycoprotein; Flags: Precursor >gi|4584539|emb|CAB40769.1| extensin-like protein [Arabidopsis thaliana] >gi|7268037|emb|CAB78376.1| extensin-…
Unigene121_C.lanceolata	889	705	43	gi|88683134|emb|CAJ77501.1|	243	27	243	0.7	0.82	0	221	328	6e-89	--	expp1 protein precursor [Solanum tuberosum]
Unigene122_C.lanceolata	497	495	1	gi|18403753|ref|NP_566729.1|	746	326	495	0.49	0.66	0.02	170	167	5e-41	--	alcohol oxidase-related [Arabidopsis thaliana] >gi|75274448|sp|Q9LW56.1|FAO3_ARATH RecName: Full=Long-chain-alcohol oxidase FAO3; AltName: Full=Long-chain fatty alcohol oxidase 3 >gi|13605692|gb|AAK32839.1|AF361827_1 AT3g23410/MLM24_23 [Arabidopsis thaliana] >gi|27363420|gb|AAO11629.1| At3g23410/MLM24_23 [Arabidopsis thaliana]
Unigene124_C.lanceolata	337	335	3	gi|226532590|ref|NP_001147292.1|	738	271	385	0.52	0.68	0.04	116	129	1e-29	--	glutamate carboxypeptidase 2 [Zea mays] >gi|195609594|gb|ACG26627.1| glutamate carboxypeptidase 2 [Zea mays]
Unigene125_C.lanceolata	595	595	428	gi|197306720|gb|ACH59711.1|	69	12	69	0.44	0.67	0.03	58	52	5e-06	--	response regulator protein [Pseudotsuga menziesii] >gi|197306722|gb|ACH59712.1| response regulator protein [Pseudotsuga menziesii] >gi|197306724|gb|ACH59713.1| response regulator protein [Pseudotsuga menziesii] >gi|197306726|gb|ACH59714.1| response regulator protein [Pseudotsuga menziesii] >gi|197306728|gb|ACH59715.1| response regulator protein [Pseudotsuga menziesii] >gi|197306730|gb|ACH59716.1|…
Unigene127_C.lanceolata	850	4	543	gi|186478661|ref|NP_564088.2|	725	271	450	0.4	0.63	0	180	154	1e-61	--	NFD5 (NUCLEAR FUSION DEFECTIVE 5) [Arabidopsis thaliana] >gi|8778424|gb|AAF79432.1|AC025808_14 F18O14.27 [Arabidopsis thaliana]
Unigene128_C.lanceolata	332	331	11	gi|195609844|gb|ACG26752.1|	543	171	279	0.46	0.66	0.01	109	108	2e-23	--	cytochrome P450 CYP72A28v2 [Zea mays]
Unigene129_C.lanceolata	498	497	24	gi|115463725|ref|NP_001055462.1|	500	182	340	0.86	0.93	0	159	263	7e-70	--	Os05g0395300 [Oryza sativa Japonica Group] >gi|113579013|dbj|BAF17376.1| Os05g0395300 [Oryza sativa Japonica Group]
Unigene130_C.lanceolata	256	252	67	gi|294462101|gb|ADE76603.1|	290	220	281	0.61	0.74	0	62	77.8	4e-14	--	unknown [Picea sitchensis]
Unigene131_C.lanceolata	471	90	458	gi|195613296|gb|ACG28478.1|	267	14	134	0.35	0.58	0	123	87.4	6e-17	--	serine/threonine kinase-like protein [Zea mays]
Unigene132_C.lanceolata	892	891	1	gi|22759901|dbj|BAC10997.1|	503	116	410	0.4	0.65	0	299	261	8e-69	--	flavonoid 3',5'-hydroxylase [Nierembergia sp. NB17]
Unigene133_C.lanceolata	245	34	240	gi|119638469|gb|ABL85060.1|	387	6	84	0.41	0.47	0.15	82	51.2	4e-06	--	hypothetical protein 57h21.36 [Brachypodium sylvaticum]
Unigene135_C.lanceolata	683	2	187	gi|7259219|emb|CAA76374.2|	322	259	322	0.48	0.7	0.03	64	64.3	1e-09	--	peroxidase [Spinacia oleracea]
Unigene136_C.lanceolata	571	2	367	gi|82697955|gb|ABB89012.1|	333	169	287	0.55	0.77	0	122	138	1e-38	--	CXE carboxylesterase [Malus pumila]
Unigene137_C.lanceolata	301	63	299	gi|165993622|dbj|BAF99254.1|	336	10	85	0.74	0.89	0	79	121	2e-27	--	galactinol synthase [Coptis japonica]
Unigene138_C.lanceolata	392	2	382	gi|195607024|gb|ACG25342.1|	488	225	356	0.41	0.57	0.03	132	115	2e-25	--	glycosyltransferase [Zea mays]
Unigene139_C.lanceolata	571	2	571	gi|302786898|ref|XP_002975220.1|	684	300	490	0.62	0.79	0	191	242	2e-63	--	ubiquitin-protein ligase, PUB17 [Selaginella moellendorffii] >gi|300157379|gb|EFJ24005.1| ubiquitin-protein ligase, PUB17 [Selaginella moellendorffii]
Unigene141_C.lanceolata	346	1	345	gi|87241322|gb|ABD33180.1|	585	259	363	0.49	0.67	0	115	111	2e-24	--	TGF-beta receptor, type I/II extracellular region [Medicago truncatula]
Unigene142_C.lanceolata	569	1	183	gi|195605628|gb|ACG24644.1|	152	92	152	0.75	0.9	0	61	103	1e-21	--	protein SYS1 [Zea mays]
Unigene143_C.lanceolata	501	501	277	gi|297795883|ref|XP_002865826.1|	583	464	535	0.52	0.61	0	75	75.5	3e-13	--	kinase family protein [Arabidopsis lyrata subsp. lyrata] >gi|297311661|gb|EFH42085.1| kinase family protein [Arabidopsis lyrata subsp. lyrata]
Unigene144_C.lanceolata	381	381	64	gi|224077380|ref|XP_002305237.1|	584	467	584	0.47	0.63	0.1	118	102	1e-21	--	acyl:coa ligase acetate-coa synthetase-like protein [Populus trichocarpa] >gi|222848201|gb|EEE85748.1| acyl:coa ligase acetate-coa synthetase-like protein [Populus trichocarpa]
Unigene146_C.lanceolata	230	230	45	gi|115489102|ref|NP_001067038.1|	203	78	139	0.41	0.72	0	62	67.8	4e-11	--	Os12g0563600 [Oryza sativa Japonica Group] >gi|77556167|gb|ABA98963.1| expressed protein [Oryza sativa (japonica cultivar-group)] >gi|113649545|dbj|BAF30057.1| Os12g0563600 [Oryza sativa Japonica Group]
Unigene147_C.lanceolata	2483	428	1924	gi|116308951|emb|CAH66077.1|	720	224	718	0.37	0.52	0.03	519	306	1e-101	--	H0215E01.5 [Oryza sativa (indica cultivar-group)]
Unigene148_C.lanceolata	709	181	14	gi|1946329|gb|AAC49690.1|	279	29	84	0.64	0.8	0	56	76.6	3e-13	--	prohibitin [Nicotiana tabacum]
Unigene150_C.lanceolata	779	2	316	gi|54399739|gb|AAV34188.1|	279	174	278	0.68	0.82	0	105	151	7e-36	--	disease resistance associated protein [Picea abies]
Unigene151_C.lanceolata	337	335	6	gi|62526573|gb|AAX84672.1|	344	208	318	0.61	0.78	0	111	141	3e-33	--	aldo/keto reductase AKR [Manihot esculenta]
Unigene152_C.lanceolata	292	2	292	gi|226494837|ref|NP_001151568.1|	485	345	438	0.43	0.56	0.03	100	71.2	3e-12	--	alpha-L-fucosidase 1 [Zea mays] >gi|195647806|gb|ACG43371.1| alpha-L-fucosidase 1 precursor [Zea mays]
Unigene154_C.lanceolata	1021	1019	111	gi|302771560|ref|XP_002969198.1|	433	71	338	0.32	0.48	0.02	310	145	6e-34	--	BAHD acyltransferase, clade I [Selaginella moellendorffii] >gi|300162674|gb|EFJ29286.1| BAHD acyltransferase, clade I [Selaginella moellendorffii]
Unigene155_C.lanceolata	410	1	315	gi|115459684|ref|NP_001053442.1|	499	395	499	0.59	0.77	0	105	135	1e-31	--	Os04g0540600 [Oryza sativa Japonica Group] >gi|33317836|gb|AAQ04829.1|AF464932_1 aldehyde dehydrogenase [Oryza sativa Indica Group] >gi|38344982|emb|CAE02788.2| OSJNBa0011L07.12 [Oryza sativa (japonica cultivar-group)] >gi|113565013|dbj|BAF15356.1| Os04g0540600 [Oryza sativa Japonica Group] >gi|116310383|emb|CAH67394.1| H0115B09.6 [Oryza sativa (indica cultivar-group)]
Unigene156_C.lanceolata	344	1	336	gi|226533026|ref|NP_001151247.1|	404	81	186	0.37	0.57	0.01	114	70.5	6e-12	--	LOC100284880 [Zea mays] >gi|195645300|gb|ACG42118.1| zinc finger protein 622 [Zea mays]
Unigene157_C.lanceolata	1234	96	1169	gi|301101179|ref|XP_002899678.1|	386	28	376	0.56	0.72	0	358	388	1e-107	--	formate dehydrogenase [Phytophthora infestans T30-4] >gi|262102680|gb|EEY60732.1| formate dehydrogenase [Phytophthora infestans T30-4]
Unigene158_C.lanceolata	720	464	297	gi|116792560|gb|ABK26414.1|	253	1	55	0.55	0.73	0	56	62	7e-09	--	unknown [Picea sitchensis]
Unigene159_C.lanceolata	660	131	658	gi|297836364|ref|XP_002886064.1|	545	14	189	0.75	0.91	0	176	291	6e-78	--	nodulin family protein [Arabidopsis lyrata subsp. lyrata] >gi|297331904|gb|EFH62323.1| nodulin family protein [Arabidopsis lyrata subsp. lyrata]
Unigene160_C.lanceolata	511	11	499	gi|38345930|emb|CAE01922.2|	570	399	566	0.56	0.67	0.07	176	179	1e-44	--	OSJNBb0078D11.5 [Oryza sativa (japonica cultivar-group)] >gi|116310161|emb|CAH67175.1| H0211B05.12 [Oryza sativa (indica cultivar-group)]
Unigene161_C.lanceolata	404	47	391	gi|224074159|ref|XP_002304279.1|	352	10	125	0.43	0.6	0	116	89	2e-17	--	mtn21-like protein [Populus trichocarpa] >gi|222841711|gb|EEE79258.1| mtn21-like protein [Populus trichocarpa]
Unigene162_C.lanceolata	1230	1105	92	gi|18399111|ref|NP_564435.1|	463	7	335	0.47	0.66	0	340	323	2e-87	--	alliinase family protein [Arabidopsis thaliana] >gi|10086471|gb|AAG12531.1|AC015446_12 Similar to Allinase [Arabidopsis thaliana]
Unigene164_C.lanceolata	741	189	674	gi|15226871|ref|NP_181043.1|	303	14	176	0.69	0.85	0	163	235	4e-61	--	SETH1; phosphatidylinositol N-acetylglucosaminyltransferase/ transferase [Arabidopsis thaliana]
Unigene165_C.lanceolata	760	119	463	gi|115435462|ref|NP_001042489.1|	1392	1242	1354	0.33	0.59	0	115	87	2e-16	--	Os01g0229700 [Oryza sativa Japonica Group] >gi|113532020|dbj|BAF04403.1| Os01g0229700 [Oryza sativa Japonica Group]
Unigene167_C.lanceolata	435	424	8	gi|115457728|ref|NP_001052464.1|	504	268	401	0.29	0.44	0	140	55.5	2e-07	--	Os04g0321700 [Oryza sativa Japonica Group] >gi|38346978|emb|CAD40292.2| OSJNBb0062H02.3 [Oryza sativa (japonica cultivar-group)] >gi|113564035|dbj|BAF14378.1| Os04g0321700 [Oryza sativa Japonica Group] >gi|116309245|emb|CAH66333.1| OSIGBa0097I24.1 [Oryza sativa (indica cultivar-group)]
Unigene168_C.lanceolata	480	197	475	gi|7271957|gb|AAF44708.1|AF242849_1	498	46	139	0.61	0.75	0.01	94	129	7e-31	--	wound-inducible carboxypeptidase [Solanum lycopersicum]
Unigene171_C.lanceolata	1988	1906	1139	gi|165905462|dbj|BAF98996.1|	1005	373	617	0.38	0.56	0.03	265	140	6e-32	--	nucleoporin 98 [Daucus carota]
Unigene172_C.lanceolata	1619	228	1514	gi|170181045|gb|ACB11499.1|	418	1	418	0.73	0.84	0	429	647	0	--	metacaspase type II [Pinus sylvestris]
Unigene173_C.lanceolata	299	299	15	gi|237687732|gb|ACR14869.1|	511	276	370	0.54	0.75	0	95	112	2e-24	--	flavonoid 3' hydroxylase IIb [Malus x domestica]
Unigene174_C.lanceolata	2228	2225	615	gi|115439723|ref|NP_001044141.1|	878	348	868	0.65	0.78	0	538	720	0	--	Os01g0730300 [Oryza sativa Japonica Group] >gi|113533672|dbj|BAF06055.1| Os01g0730300 [Oryza sativa Japonica Group]
Unigene175_C.lanceolata	269	3	269	gi|297814299|ref|XP_002875033.1|	542	386	474	0.59	0.75	0	89	108	1e-23	--	mate efflux family protein [Arabidopsis lyrata subsp. lyrata] >gi|297320870|gb|EFH51292.1| mate efflux family protein [Arabidopsis lyrata subsp. lyrata]
Unigene176_C.lanceolata	2768	2305	602	gi|30725468|gb|AAP37756.1|	648	88	647	0.57	0.69	0.02	580	619	1e-176	--	At3g60850 [Arabidopsis thaliana]
Unigene177_C.lanceolata	320	103	318	gi|239056190|emb|CAQ58627.1|	303	1	72	0.87	0.93	0	72	125	1e-28	--	Kinase cdc2 homolog B [Vitis vinifera]
Unigene178_C.lanceolata	320	1	318	gi|224091663|ref|XP_002309321.1|	949	460	574	0.5	0.67	0.08	116	109	1e-23	--	autoinhibited H+ ATPase [Populus trichocarpa] >gi|222855297|gb|EEE92844.1| autoinhibited H+ ATPase [Populus trichocarpa]
Unigene180_C.lanceolata	773	86	478	gi|57012671|sp|Q6JAH0.1|CZOG_SORBI	466	11	141	0.41	0.58	0	132	102	2e-26	--	RecName: Full=Putative cis-zeatin O-glucosyltransferase
Unigene182_C.lanceolata	1917	573	1913	gi|115452319|ref|NP_001049760.1|	767	44	473	0.34	0.5	0.03	461	229	1e-58	--	Os03g0284100 [Oryza sativa Japonica Group] >gi|122247198|sp|Q10N34.1|PRR73_ORYSJ RecName: Full=Two-component response regulator-like PRR73; AltName: Full=Pseudo-response regulator 73; Short=OsPRR73 >gi|51571879|dbj|BAD38856.1| pseudo-response regulator 73 [Oryza sativa Japonica Group] >gi|113548231|dbj|BAF11674.1| Os03g0284100 [Oryza sativa Japonica Group]
Unigene183_C.lanceolata	1046	450	1046	gi|15450478|gb|AAK96532.1|	248	48	246	0.59	0.78	0	199	261	8e-69	--	At2g34050/T14G11.17 [Arabidopsis thaliana] >gi|20196905|gb|AAB67623.2| expressed protein [Arabidopsis thaliana] >gi|24797040|gb|AAN64532.1| At2g34050/T14G11.17 [Arabidopsis thaliana]
Unigene186_C.lanceolata	3365	3364	614	gi|124360886|gb|ABN08858.1|	1131	249	1131	0.41	0.59	0.03	949	643	0	--	Peptidase S26A, signal peptidase I; WD40-like [Medicago truncatula]
Unigene187_C.lanceolata	285	285	13	gi|197307028|gb|ACH59865.1|	163	26	115	0.69	0.76	0	91	119	8e-27	--	UDP-glucosyltransferase family protein [Pseudotsuga menziesii] >gi|197307034|gb|ACH59868.1| UDP-glucosyltransferase family protein [Pseudotsuga menziesii] >gi|197307038|gb|ACH59870.1| UDP-glucosyltransferase family protein [Pseudotsuga menziesii] >gi|197307040|gb|ACH59871.1| UDP-glucosyltransferase family protein [Pseudotsuga menziesii] >gi|197307042|gb|ACH59872.1| UDP-glucosyltransferase family …
Unigene190_C.lanceolata	284	46	279	gi|116310458|emb|CAH67462.1|	537	268	345	0.47	0.67	0.02	80	86.3	1e-16	--	OSIGBa0159I10.7 [Oryza sativa (indica cultivar-group)]
Unigene191_C.lanceolata	332	205	2	gi|50082481|gb|AAT69969.1|	228	4	70	0.79	0.91	0	68	112	1e-24	--	tau class glutathione S-transferase [Pinus tabuliformis] >gi|54288769|gb|AAV31760.1| tau class glutathione S-transferase [Pinus tabuliformis]
Unigene192_C.lanceolata	201	3	149	gi|28812153|dbj|BAC65034.1|	291	240	288	0.59	0.81	0	49	72.8	1e-12	--	GCN5-related N-acetyltransferase-like [Oryza sativa Japonica Group] >gi|37806163|dbj|BAC99667.1| GCN5-related N-acetyltransferase-like [Oryza sativa Japonica Group]
Unigene193_C.lanceolata	396	211	98	gi|15231839|ref|NP_190925.1|	467	192	229	0.86	0.97	0	38	70.9	4e-12	--	AFC1 (ARABIDOPSIS FUS3-COMPLEMENTING GENE 1); ATP binding / kinase/ protein kinase/ protein serine/threonine kinase/ protein tyrosine kinase [Arabidopsis thaliana] >gi|42570490|ref|NP_850695.2| AFC1 (ARABIDOPSIS FUS3-COMPLEMENTING GENE 1); ATP binding / kinase/ protein kinase/ protein serine/threonine kinase/ protein tyrosine kinase [Arabidopsis thaliana] >gi|79314891|ref|NP_001030853.1| AFC1 (AR…
Unigene194_C.lanceolata	576	11	130	gi|226509616|ref|NP_001152116.1|	432	133	172	0.57	0.77	0	40	56.2	2e-07	--	aspartic proteinase Asp1 [Zea mays] >gi|195652765|gb|ACG45850.1| aspartic proteinase Asp1 precursor [Zea mays]
Unigene195_C.lanceolata	347	203	3	gi|37983566|gb|AAR06290.1|	404	80	146	0.91	0.97	0	67	128	2e-29	--	5'-aminoimidazole ribonucleotide synthetase [Solanum tuberosum]
Unigene196_C.lanceolata	4139	3441	1396	gi|108707630|gb|ABF95425.1|	870	189	870	0.63	0.77	0	685	860	0	--	Importin-beta N-terminal domain containing protein, expressed [Oryza sativa (japonica cultivar-group)]
Unigene197_C.lanceolata	997	689	6	gi|164604830|dbj|BAF98467.1|	503	8	227	0.45	0.63	0	228	194	1e-48	--	cytochrome P450 [Coptis japonica var. dissecta]
Unigene199_C.lanceolata	2102	1854	307	gi|63034231|gb|AAY28423.1|	475	26	475	0.35	0.44	0.06	549	237	4e-61	--	Dof domain zinc finger DNA-binding protein [Picea abies]
Unigene200_C.lanceolata	2679	123	1772	gi|108707343|gb|ABF95138.1|	1041	517	1040	0.67	0.79	0	555	741	0	--	SH3 domain containing protein, expressed [Oryza sativa (japonica cultivar-group)]
Unigene201_C.lanceolata	372	372	175	gi|164604838|dbj|BAF98471.1|	508	441	506	0.51	0.71	0	66	75.5	2e-13	--	cytochrome P450 [Coptis japonica var. dissecta]
Unigene203_C.lanceolata	1747	408	1496	gi|75331123|sp|Q8VYA3.1|WAKLJ_ARATH	769	374	744	0.44	0.65	0.02	373	320	3e-86	--	RecName: Full=Wall-associated receptor kinase-like 10; Flags: Precursor
Unigene205_C.lanceolata	262	1	258	gi|297724441|ref|NP_001174584.1|	286	185	270	0.74	0.84	0	86	137	5e-32	--	Os06g0134050 [Oryza sativa Japonica Group] >gi|55296171|dbj|BAD67889.1| tRNA 2'phosphotransferase-like [Oryza sativa Japonica Group] >gi|55297193|dbj|BAD68867.1| tRNA 2'phosphotransferase-like [Oryza sativa Japonica Group] >gi|255676690|dbj|BAH93312.1| Os06g0134050 [Oryza sativa Japonica Group]
Unigene206_C.lanceolata	493	297	4	gi|75319886|sp|Q50EK4.1|C75A1_PINTA	525	131	229	0.47	0.68	0.01	99	94	2e-36	--	RecName: Full=Cytochrome P450 750A1; AltName: Full=Cytochrome P450 CYPC >gi|59800268|gb|AAX07433.1| cytochrome P450 CYPC [Pinus taeda]
Unigene207_C.lanceolata	1278	101	331	gi|224137318|ref|XP_002327096.1|	392	292	368	0.55	0.68	0	77	87.8	1e-28	--	cytochrome P450 [Populus trichocarpa] >gi|222835411|gb|EEE73846.1| cytochrome P450 [Populus trichocarpa]
Unigene208_C.lanceolata	239	239	3	gi|115473245|ref|NP_001060221.1|	223	7	85	0.84	0.94	0	79	150	4e-36	--	Os07g0604500 [Oryza sativa Japonica Group] >gi|34394571|dbj|BAC83874.1| translocase inner membrane-like protein [Oryza sativa Japonica Group] >gi|113611757|dbj|BAF22135.1| Os07g0604500 [Oryza sativa Japonica Group]
Unigene209_C.lanceolata	1702	2	1702	gi|115441399|ref|NP_001044979.1|	964	247	800	0.44	0.61	0.02	584	471	1e-131	--	Os01g0878300 [Oryza sativa Japonica Group] >gi|113534510|dbj|BAF06893.1| Os01g0878300 [Oryza sativa Japonica Group]
Unigene210_C.lanceolata	607	602	21	gi|31432322|gb|AAP53972.1|	503	164	358	0.49	0.71	0.01	197	202	2e-51	--	UDP-glucoronosyl and UDP-glucosyl transferase family protein, expressed [Oryza sativa (japonica cultivar-group)]
Unigene211_C.lanceolata	338	338	3	gi|110681460|emb|CAL25340.1|	227	27	138	0.8	0.9	0	112	187	3e-47	--	inorganic phosphate transporter protein [Platanus x acerifolia]
Unigene212_C.lanceolata	341	217	339	gi|294464651|gb|ADE77834.1|	501	228	268	0.6	0.8	0	41	58.5	2e-08	--	unknown [Picea sitchensis]
Unigene213_C.lanceolata	1258	235	1155	gi|115441755|ref|NP_001045157.1|	335	28	333	0.46	0.63	0.02	314	261	1e-68	--	Os01g0911000 [Oryza sativa Japonica Group] >gi|56784387|dbj|BAD82426.1| leucine zipper factor-like [Oryza sativa Japonica Group] >gi|56785380|dbj|BAD82338.1| leucine zipper factor-like [Oryza sativa Japonica Group] >gi|113534688|dbj|BAF07071.1| Os01g0911000 [Oryza sativa Japonica Group]
Unigene214_C.lanceolata	409	407	156	gi|35764438|dbj|BAC92722.1|	605	72	153	0.57	0.74	0.01	85	99.4	2e-36	--	limonene/borneol synthase [Chamaecyparis obtusa]
Unigene215_C.lanceolata	743	179	742	gi|148299085|gb|ABQ58080.1|	768	1	187	0.47	0.64	0.03	194	181	8e-45	--	subtilisin-like protease [Nicotiana tabacum]
Unigene217_C.lanceolata	400	52	387	gi|297825217|ref|XP_002880491.1|	456	163	278	0.39	0.57	0.04	117	77	6e-14	--	UDP-glucosyl transferase 84B1 [Arabidopsis lyrata subsp. lyrata] >gi|297326330|gb|EFH56750.1| UDP-glucosyl transferase 84B1 [Arabidopsis lyrata subsp. lyrata]
Unigene218_C.lanceolata	378	267	124	gi|87294807|gb|ABD36807.1|	217	171	216	0.52	0.7	0	48	54.3	1e-14	--	glutathione S-transferase [Brassica napus]
Unigene219_C.lanceolata	417	1	204	gi|224095628|ref|XP_002334744.1|	204	56	121	0.58	0.75	0	68	88.2	1e-36	--	cytochrome P450 [Populus trichocarpa] >gi|222874237|gb|EEF11368.1| cytochrome P450 [Populus trichocarpa]
Unigene220_C.lanceolata	1069	899	21	gi|115459602|ref|NP_001053401.1|	307	13	305	0.47	0.65	0.01	297	258	1e-67	--	Os04g0531900 [Oryza sativa Japonica Group] >gi|38346769|emb|CAE03870.2| OSJNBa0081C01.20 [Oryza sativa (japonica cultivar-group)] >gi|38346993|emb|CAE04562.2| OSJNBb0039L24.1 [Oryza sativa (japonica cultivar-group)] >gi|113564972|dbj|BAF15315.1| Os04g0531900 [Oryza sativa Japonica Group]
Unigene221_C.lanceolata	490	301	2	gi|297811343|ref|XP_002873555.1|	531	122	221	0.75	0.84	0	100	160	6e-63	--	dihydropyrimidinase [Arabidopsis lyrata subsp. lyrata] >gi|297319392|gb|EFH49814.1| dihydropyrimidinase [Arabidopsis lyrata subsp. lyrata]
Unigene222_C.lanceolata	497	4	426	gi|15220005|ref|NP_178105.1|	313	172	312	0.71	0.82	0	141	206	1e-52	--	oxidoreductase family protein [Arabidopsis thaliana] >gi|17978983|gb|AAL47452.1| At1g79870/F19K16_17 [Arabidopsis thaliana] >gi|21360429|gb|AAM47330.1| At1g79870/F19K16_17 [Arabidopsis thaliana]
Unigene223_C.lanceolata	517	8	517	gi|115479663|ref|NP_001063425.1|	361	155	327	0.53	0.72	0.01	173	191	5e-48	--	Os09g0467400 [Oryza sativa Japonica Group] >gi|113631658|dbj|BAF25339.1| Os09g0467400 [Oryza sativa Japonica Group]
Unigene224_C.lanceolata	1483	1476	499	gi|297825429|ref|XP_002880597.1|	415	91	412	0.47	0.66	0.02	335	301	1e-80	--	sarcosine oxidase family protein [Arabidopsis lyrata subsp. lyrata] >gi|297326436|gb|EFH56856.1| sarcosine oxidase family protein [Arabidopsis lyrata subsp. lyrata]
Unigene225_C.lanceolata	1370	866	3	gi|195650981|gb|ACG44958.1|	334	8	296	0.61	0.8	0	289	384	1e-105	--	iron ion binding protein [Zea mays]
Unigene226_C.lanceolata	488	3	488	gi|223452430|gb|ACM89542.1|	829	507	666	0.7	0.83	0	162	237	5e-62	--	S-locus lectin protein kinase family protein [Glycine max] >gi|223452558|gb|ACM89606.1| S-locus lectin protein kinase family protein [Glycine max]
Unigene227_C.lanceolata	1008	991	413	gi|297725967|ref|NP_001175347.1|	484	135	337	0.28	0.47	0.06	206	93.6	4e-18	--	Os07g0692401 [Oryza sativa Japonica Group] >gi|255678081|dbj|BAH94075.1| Os07g0692401 [Oryza sativa Japonica Group]
Unigene228_C.lanceolata	677	330	13	gi|217038855|gb|ACJ76784.1|	536	152	257	0.65	0.83	0	106	160	2e-67	--	berberine bridge enzyme 2 [Argemone mexicana]
Unigene229_C.lanceolata	2240	994	1902	gi|166848|gb|AAA32858.1|	797	408	719	0.6	0.74	0.03	313	373	1e-115	--	receptor-like protein kinase [Arabidopsis thaliana]
Unigene230_C.lanceolata	380	379	2	gi|226506266|ref|NP_001152650.1|	674	499	623	0.69	0.88	0	126	191	2e-48	--	acylaminoacyl-peptidase1 [Zea mays] >gi|195658571|gb|ACG48753.1| acyl-peptide hydrolase-like [Zea mays]
Unigene231_C.lanceolata	502	11	268	gi|225348625|gb|ACN87274.1|	299	6	91	0.5	0.68	0	86	89.4	5e-27	--	short chain dehydrogenase/reductase [Chelidonium majus]
Unigene232_C.lanceolata	742	738	4	gi|18652400|gb|AAL77103.1|AF472609_1	538	134	384	0.49	0.65	0.02	251	247	1e-64	--	carbohydrate oxidase [Helianthus annuus]
Unigene233_C.lanceolata	419	9	323	gi|67633936|gb|AAY78890.1|	777	554	666	0.56	0.69	0.07	114	111	1e-32	--	CC-NBS-LRR resistance-like protein [Pinus lambertiana]
Unigene235_C.lanceolata	432	2	427	gi|209954721|dbj|BAG80551.1|	482	199	328	0.4	0.61	0	142	107	3e-23	--	UDP-glucose:glucosyltransferase [Lycium barbarum]
Unigene236_C.lanceolata	962	316	960	gi|27764537|gb|AAO23067.1|	893	254	472	0.37	0.58	0.02	220	141	5e-46	--	R 12 protein [Glycine max]
Unigene237_C.lanceolata	278	278	24	gi|116786322|gb|ABK24066.1|	257	19	112	0.38	0.58	0.09	94	64.7	3e-10	--	unknown [Picea sitchensis]
Unigene238_C.lanceolata	557	1	555	gi|75319886|sp|Q50EK4.1|C75A1_PINTA	525	128	322	0.4	0.62	0.05	196	148	4e-35	--	RecName: Full=Cytochrome P450 750A1; AltName: Full=Cytochrome P450 CYPC >gi|59800268|gb|AAX07433.1| cytochrome P450 CYPC [Pinus taeda]
Unigene239_C.lanceolata	653	1	393	gi|145336637|ref|NP_175593.2|	744	610	735	0.49	0.64	0	131	119	3e-26	--	ATP binding / kinase/ protein binding / protein kinase/ protein serine/threonine kinase [Arabidopsis thaliana] >gi|224589426|gb|ACN59247.1| leucine-rich repeat receptor-like protein kinase [Arabidopsis thaliana]
Unigene240_C.lanceolata	539	349	537	gi|115448161|ref|NP_001047860.1|	275	117	177	0.46	0.58	0	63	55.8	3e-07	--	Os02g0704500 [Oryza sativa Japonica Group] >gi|113537391|dbj|BAF09774.1| Os02g0704500 [Oryza sativa Japonica Group]
Unigene241_C.lanceolata	683	630	148	gi|115439245|ref|NP_001043902.1|	225	38	216	0.3	0.49	0.11	181	70.9	1e-11	--	Os01g0686000 [Oryza sativa Japonica Group] >gi|113533433|dbj|BAF05816.1| Os01g0686000 [Oryza sativa Japonica Group]
Unigene242_C.lanceolata	399	399	7	gi|1777386|gb|AAC49708.1|	381	116	248	0.72	0.81	0.01	133	202	7e-52	--	caffeic acid O-methyltransferase [Pinus taeda]
Unigene243_C.lanceolata	284	1	150	gi|116785131|gb|ABK23605.1|	256	205	256	0.55	0.61	0.03	52	58.5	2e-08	--	unknown [Picea sitchensis] >gi|116793281|gb|ABK26687.1| unknown [Picea sitchensis]
Unigene244_C.lanceolata	372	3	203	gi|223452282|gb|ACM89469.1|	672	577	642	0.4	0.62	0.02	69	51.2	4e-06	--	serine/threonine protein kinase family protein [Glycine max]
Unigene245_C.lanceolata	332	3	320	gi|75319888|sp|Q50EK6.1|C72B1_PINTA	481	239	339	0.41	0.63	0	106	87.4	5e-17	--	RecName: Full=Abietadienol/abietadienal oxidase; Short=PtAO; AltName: Full=Cytochrome P450 720B1; AltName: Full=Cytochrome P450 CYPA >gi|59800264|gb|AAX07431.1| cytochrome P450 CYPA [Pinus taeda]
Unigene247_C.lanceolata	950	1	948	gi|225453622|ref|XP_002267721.1|	1111	575	885	0.71	0.85	0	316	446	1e-124	--	PREDICTED: similar to pentatricopeptide (PPR) repeat-containing protein [Vitis vinifera]
Unigene248_C.lanceolata	394	362	3	gi|66736578|gb|AAY54294.1|	228	3	127	0.67	0.82	0.04	125	174	4e-43	--	GST [Ginkgo biloba]
Unigene249_C.lanceolata	844	842	3	gi|297795999|ref|XP_002865884.1|	585	243	568	0.5	0.64	0.14	326	307	1e-82	--	glucose-methanol-choline oxidoreductase family protein [Arabidopsis lyrata subsp. lyrata] >gi|297311719|gb|EFH42143.1| glucose-methanol-choline oxidoreductase family protein [Arabidopsis lyrata subsp. lyrata]
Unigene250_C.lanceolata	970	1	696	gi|87280662|gb|ABD36510.1|	1115	863	1098	0.45	0.64	0.02	237	203	2e-51	--	receptor kinase TRKc [Oryza sativa Indica Group]
Unigene251_C.lanceolata	1662	254	1630	gi|115464093|ref|NP_001055646.1|	761	181	640	0.47	0.64	0.04	479	417	1e-138	--	Os05g0435800 [Oryza sativa Japonica Group] >gi|113579197|dbj|BAF17560.1| Os05g0435800 [Oryza sativa Japonica Group]
Unigene252_C.lanceolata	380	362	3	gi|195645098|gb|ACG42017.1|	398	182	301	0.64	0.8	0	120	173	6e-43	--	strictosidine synthase precursor [Zea mays]
Unigene253_C.lanceolata	480	284	478	gi|15237029|ref|NP_195274.1|	155	37	101	0.66	0.84	0	65	100	4e-27	--	MRPL11 (MITOCHONDRIAL RIBOSOMAL PROTEIN L11); structural constituent of ribosome [Arabidopsis thaliana] >gi|5830791|emb|CAB54877.1| ribosomal protein L11 homolog [Arabidopsis thaliana] >gi|7270500|emb|CAB80265.1| ribosomal protein L11 homolog [Arabidopsis thaliana] >gi|21618064|gb|AAM67114.1| ribosomal protein L11-like protein [Arabidopsis thaliana] >gi|98961097|gb|ABF59032.1| At4g35490 [Arabidop…
Unigene254_C.lanceolata	796	539	6	gi|188474281|gb|ACD49740.1|	365	129	305	0.44	0.61	0	179	155	4e-37	--	BURP domain-containing protein [Solanum lycopersicum]
Unigene255_C.lanceolata	1843	459	1838	gi|147882995|gb|ABQ51814.1|	534	6	459	0.59	0.75	0	462	533	1e-150	--	RAN GTPase-activating protein 1 [Nicotiana benthamiana]
Unigene257_C.lanceolata	381	341	15	gi|58826317|gb|AAW82883.1|	578	270	386	0.3	0.5	0.06	117	63.2	9e-10	--	phytoalexin-deficient 4-1 protein [Solanum tuberosum]
Unigene258_C.lanceolata	291	288	1	gi|45477151|sp|Q8RXA8.1|NDK4_SPIOL	235	1	92	0.44	0.62	0	96	77.8	4e-14	--	RecName: Full=Nucleoside diphosphate kinase 4, chloroplastic; AltName: Full=Nucleoside diphosphate kinase III; AltName: Full=Nucleoside diphosphate kinase IV; Short=NDK IV; Short=NDP kinase IV; Short=NDPK IV; Flags: Precursor >gi|19699051|gb|AAL91136.1| nucleoside diphosphate kinase III [Spinacia oleracea]
Unigene259_C.lanceolata	608	490	2	gi|294462552|gb|ADE76822.1|	402	30	215	0.26	0.43	0.12	186	54.7	8e-07	--	unknown [Picea sitchensis]
Unigene260_C.lanceolata	335	330	145	gi|209571372|dbj|BAG75115.1|	494	39	101	0.36	0.58	0.01	63	54.7	1e-15	--	cytochrome P450 [Eschscholzia californica]
Unigene261_C.lanceolata	1417	189	1214	gi|226500832|ref|NP_001151178.1|	393	44	384	0.64	0.79	0	343	468	1e-131	--	LOC100284811 [Zea mays] >gi|195644832|gb|ACG41884.1| phosphatase DCR2 [Zea mays]
Unigene263_C.lanceolata	741	458	6	gi|115467244|ref|NP_001057221.1|	308	1	149	0.32	0.52	0.01	154	76.6	3e-13	--	Os06g0231300 [Oryza sativa Japonica Group] >gi|113595261|dbj|BAF19135.1| Os06g0231300 [Oryza sativa Japonica Group]
Unigene264_C.lanceolata	374	92	373	gi|108707609|gb|ABF95404.1|	333	243	333	0.78	0.87	0	94	156	8e-38	--	Mitochondrial carrier protein, expressed [Oryza sativa (japonica cultivar-group)]
Unigene265_C.lanceolata	254	1	252	gi|29824930|gb|AAO92349.1|	317	37	118	0.63	0.76	0	84	113	6e-25	--	Ki1 protein [Beta vulgaris]
Unigene268_C.lanceolata	1182	3	647	gi|115471519|ref|NP_001059358.1|	737	562	733	0.31	0.5	0	216	119	8e-26	--	Os07g0274100 [Oryza sativa Japonica Group] >gi|34395043|dbj|BAC84626.1| calcineurin-related phosphoesterase-like protein [Oryza sativa Japonica Group] >gi|50508843|dbj|BAD31618.1| calcineurin-related phosphoesterase-like protein [Oryza sativa Japonica Group] >gi|113610894|dbj|BAF21272.1| Os07g0274100 [Oryza sativa Japonica Group]
Unigene269_C.lanceolata	472	3	470	gi|1483177|dbj|BAA13135.1|	779	70	230	0.59	0.73	0.03	161	196	7e-50	--	subtilisin-like protein [Picea abies]
Unigene270_C.lanceolata	647	647	291	gi|53988164|gb|AAV28174.1|	323	205	322	0.52	0.73	0	119	135	3e-31	--	aldo/keto reductase [Fragaria x ananassa]
Unigene271_C.lanceolata	1325	1304	123	gi|297597401|ref|NP_001043925.2|	693	295	690	0.5	0.66	0.03	408	375	1e-103	--	Os01g0689900 [Oryza sativa Japonica Group] >gi|56784948|dbj|BAD82478.1| wall-associated kinase 4-like [Oryza sativa Japonica Group] >gi|255673572|dbj|BAF05839.2| Os01g0689900 [Oryza sativa Japonica Group]
Unigene272_C.lanceolata	342	342	1	gi|33235471|emb|CAE17327.1|	884	767	880	0.62	0.8	0	114	153	7e-37	--	lipoxygenase [Fragaria x ananassa]
Unigene273_C.lanceolata	238	235	2	gi|115473231|ref|NP_001060214.1|	279	105	183	0.37	0.6	0.04	82	55.5	2e-07	--	Os07g0603600 [Oryza sativa Japonica Group] >gi|113611750|dbj|BAF22128.1| Os07g0603600 [Oryza sativa Japonica Group]
Unigene274_C.lanceolata	696	696	1	gi|115451535|ref|NP_001049368.1|	615	56	284	0.62	0.78	0	232	317	8e-86	--	Os03g0214000 [Oryza sativa Japonica Group] >gi|113547839|dbj|BAF11282.1| Os03g0214000 [Oryza sativa Japonica Group]
Unigene275_C.lanceolata	445	3	290	gi|300669658|sp|A7QEU4.2|PER5_VITVI	329	233	328	0.43	0.64	0	96	89.4	1e-17	--	RecName: Full=Peroxidase 5; Flags: Precursor
Unigene276_C.lanceolata	972	813	31	gi|195628724|gb|ACG36192.1|	371	10	274	0.38	0.56	0.06	278	171	2e-41	--	GSDL-motif lipase [Zea mays]
Unigene277_C.lanceolata	1522	1520	282	gi|224104985|ref|XP_002313644.1|	455	45	455	0.65	0.79	0	413	543	1e-153	--	proline transporter [Populus trichocarpa] >gi|222850052|gb|EEE87599.1| proline transporter [Populus trichocarpa]
Unigene278_C.lanceolata	630	630	232	gi|82941457|dbj|BAE48793.1|	396	255	386	0.72	0.81	0	133	206	2e-52	--	sulfite oxidase [Codonopsis lanceolata]
Unigene279_C.lanceolata	647	53	307	gi|54695178|dbj|BAD67154.1|	868	249	333	0.48	0.69	0	85	89.7	2e-17	--	PpPPR_91 [Physcomitrella patens]
Unigene280_C.lanceolata	710	26	709	gi|297740395|emb|CBI30577.3|	556	328	540	0.32	0.54	0	228	120	1e-26	--	unnamed protein product [Vitis vinifera]
Unigene281_C.lanceolata	869	4	381	gi|124359836|gb|ABD32424.2|	1212	1084	1212	0.58	0.69	0.03	131	137	1e-31	--	Initiation factor eIF-4 gamma, middle; Up-frameshift suppressor 2 [Medicago truncatula]
Unigene282_C.lanceolata	2090	419	1444	gi|115484443|ref|NP_001065883.1|	495	131	490	0.29	0.4	0.12	391	84.7	4e-15	--	Os11g0176100 [Oryza sativa Japonica Group] >gi|77548917|gb|ABA91714.1| RNA recognition motif family protein, expressed [Oryza sativa (japonica cultivar-group)] >gi|113644587|dbj|BAF27728.1| Os11g0176100 [Oryza sativa Japonica Group]
Unigene284_C.lanceolata	477	274	477	gi|15222665|ref|NP_173946.1|	197	45	112	0.5	0.75	0	68	73.9	7e-13	--	GCN5-related N-acetyltransferase (GNAT) family protein [Arabidopsis thaliana] >gi|28950717|gb|AAO63282.1| At1g26220 [Arabidopsis thaliana]
Unigene285_C.lanceolata	259	259	92	gi|226713611|sp|A9P0A6.1|U4971_PICSI	201	81	137	0.54	0.64	0.01	57	54.3	3e-15	--	RecName: Full=UPF0497 membrane protein 1
Unigene286_C.lanceolata	548	547	311	gi|87240855|gb|ABD32713.1|	229	151	229	0.44	0.65	0	79	75.9	3e-13	--	Harpin-induced 1 [Medicago truncatula]
Unigene287_C.lanceolata	753	3	125	gi|11066054|gb|AAG28435.1|AF195028_1	1014	739	779	0.78	0.85	0	41	68.9	6e-11	--	plasma membrane Ca2+-ATPase [Glycine max]
Unigene288_C.lanceolata	317	1	315	gi|193806609|sp|P0C7P7.1|Y1567_ARATH	453	336	440	0.51	0.77	0	105	123	7e-28	--	RecName: Full=Uncharacterized UDP-glucosyltransferase At1g05670
Unigene289_C.lanceolata	364	2	202	gi|116309770|emb|CAH66812.1|	510	275	341	0.64	0.83	0	67	100	1e-31	--	OSIGBa0135C13.7 [Oryza sativa (indica cultivar-group)]
Unigene290_C.lanceolata	496	442	2	gi|149900506|gb|ABR32184.1|	567	11	159	0.61	0.72	0.01	149	173	9e-43	--	peptide transporter [Hakea actites]
Unigene291_C.lanceolata	921	492	88	gi|115464255|ref|NP_001055727.1|	874	683	822	0.37	0.57	0.03	140	81.6	4e-20	--	Os05g0455900 [Oryza sativa Japonica Group] >gi|53749358|gb|AAU90217.1| unknow protein [Oryza sativa Japonica Group] >gi|113579278|dbj|BAF17641.1| Os05g0455900 [Oryza sativa Japonica Group]
Unigene292_C.lanceolata	458	23	445	gi|28558778|gb|AAO45749.1|	943	105	239	0.34	0.59	0	141	89.7	1e-17	--	MRGH63 [Cucumis melo]
Unigene293_C.lanceolata	345	16	330	gi|13605661|gb|AAK32824.1|AF361811_1	535	390	500	0.3	0.51	0.07	114	50.4	6e-06	--	AT3g06720/F3E22_14 [Arabidopsis thaliana] >gi|16974501|gb|AAL31160.1| AT3g06720/F3E22_14 [Arabidopsis thaliana]
Unigene294_C.lanceolata	606	606	166	gi|75319883|sp|Q50EK0.1|C16B2_PICSI	497	91	236	0.35	0.54	0	147	99	4e-20	--	RecName: Full=Cytochrome P450 716B2; AltName: Full=Cytochrome P450 CYPA2 >gi|59800276|gb|AAX07437.1| cytochrome P450 CYPA2 [Picea sitchensis]
Unigene297_C.lanceolata	789	781	218	gi|15231489|ref|NP_187420.1|	381	191	377	0.44	0.6	0.01	190	147	1e-34	--	ADT2 (arogenate dehydratase 2); arogenate dehydratase/ prephenate dehydratase [Arabidopsis thaliana] >gi|42572307|ref|NP_974249.1| ADT2 (arogenate dehydratase 2); arogenate dehydratase/ prephenate dehydratase [Arabidopsis thaliana] >gi|75266257|sp|Q9SSE7.1|AROD2_ARATH RecName: Full=Arogenate dehydratase/prephenate dehydratase 2, chloroplastic; Short=AtADT2; Short=AtPDT2; Flags: Precursor >gi|8934…
Unigene298_C.lanceolata	628	1	231	gi|294462239|gb|ADE76670.1|	85	1	78	0.51	0.7	0.01	78	70.1	2e-11	--	unknown [Picea sitchensis]
Unigene299_C.lanceolata	484	394	8	gi|11358470|pir||T51137	976	46	174	0.59	0.76	0	129	159	1e-38	--	ionotropic glutamate receptor homolog GLR4 [imported] - Arabidopsis thaliana
Unigene301_C.lanceolata	579	128	409	gi|15010562|gb|AAK73940.1|	232	1	93	0.56	0.74	0	94	105	4e-22	--	AT5g43680/MQO24_4 [Arabidopsis thaliana] >gi|20147391|gb|AAM10405.1| AT5g43680/MQO24_4 [Arabidopsis thaliana]
Unigene302_C.lanceolata	2374	2134	695	gi|18390971|ref|NP_563834.1|	487	12	486	0.65	0.79	0	480	626	1e-178	--	SNF4 (HOMOLOG OF YEAST SUCROSE NONFERMENTING 4); protein kinase activator [Arabidopsis thaliana] >gi|16612255|gb|AAL27498.1|AF439826_1 At1g09020/F7G19_11 [Arabidopsis thaliana] >gi|23308443|gb|AAN18191.1| At1g09020/F7G19_11 [Arabidopsis thaliana] >gi|75037070|gb|ABA12450.1| AKINbetagamma [Arabidopsis thaliana]
Unigene304_C.lanceolata	423	1	204	gi|1085617|pir||S49007	365	298	365	1	1	0	68	140	6e-33	--	actin - Pythium irregulare (fragment)
Unigene305_C.lanceolata	593	91	570	gi|15226168|ref|NP_178215.1|	515	103	256	0.26	0.49	0	160	83.2	2e-15	--	nucleic acid binding / zinc ion binding [Arabidopsis thaliana]
Unigene306_C.lanceolata	245	2	178	gi|297604052|ref|NP_001054914.2|	380	319	377	0.4	0.55	0	59	57	7e-08	--	Os05g0210400 [Oryza sativa Japonica Group] >gi|255676133|dbj|BAF16828.2| Os05g0210400 [Oryza sativa Japonica Group]
Unigene307_C.lanceolata	238	238	80	gi|124359202|gb|ABN05713.1|	729	676	728	0.77	0.9	0	53	99.4	1e-20	--	Peptidase aspartic, active site; Oligopeptide transporter OPT superfamily [Medicago truncatula]
Unigene308_C.lanceolata	236	12	227	gi|163644220|dbj|BAF95753.1|	755	401	477	0.48	0.59	0.06	77	60.5	6e-09	--	subtilase [Lotus japonicus]
Unigene309_C.lanceolata	806	803	3	gi|58618158|gb|AAW80645.1|	744	118	384	0.81	0.91	0	268	437	1e-122	--	phenylalanine ammonia lyase [Pellia epiphylla]
Unigene311_C.lanceolata	565	365	3	gi|224115040|ref|XP_002332222.1|	469	156	279	0.33	0.45	0.06	129	62.8	2e-10	--	UDP-glucoronosyl/UDP-glucosyltransferase [Populus trichocarpa] >gi|222831835|gb|EEE70312.1| UDP-glucoronosyl/UDP-glucosyltransferase [Populus trichocarpa]
Unigene312_C.lanceolata	1268	191	1210	gi|24461854|gb|AAN62341.1|AF506028_8	344	1	342	0.39	0.57	0.07	367	235	8e-61	--	CTV.12 [Citrus trifoliata]
Unigene313_C.lanceolata	1620	1351	446	gi|21554146|gb|AAM63226.1|	452	82	409	0.31	0.53	0.09	332	152	2e-35	--	receptor-like protein kinase-like protein [Arabidopsis thaliana]
Unigene315_C.lanceolata	680	312	464	gi|20334820|gb|AAM16166.1|	421	42	92	0.5	0.66	0	51	53.9	9e-08	--	At1g12050/F12F1_8 [Arabidopsis thaliana]
Unigene316_C.lanceolata	235	8	232	gi|110288629|gb|ABB46782.2|	1130	689	763	0.57	0.72	0	75	81.6	3e-15	--	Leucine Rich Repeat family protein, expressed [Oryza sativa (japonica cultivar-group)]
Unigene317_C.lanceolata	403	205	2	gi|297801610|ref|XP_002868689.1|	663	32	99	0.61	0.73	0	68	82.8	1e-15	--	GTP binding protein [Arabidopsis lyrata subsp. lyrata] >gi|297314525|gb|EFH44948.1| GTP binding protein [Arabidopsis lyrata subsp. lyrata]
Unigene318_C.lanceolata	605	1	450	gi|70724310|gb|AAZ07704.1|	499	348	494	0.59	0.73	0	150	187	8e-47	--	cytochrome P450 monooxygenase isoform I [Sesamum indicum]
Unigene319_C.lanceolata	299	299	24	gi|237687730|gb|ACR14868.1|	511	186	277	0.3	0.56	0	92	64.3	4e-10	--	flavonoid 3' hydroxylase IIa [Malus x domestica]
Unigene321_C.lanceolata	1261	1115	462	gi|9954732|gb|AAG09085.1|AC026237_6	202	6	181	0.34	0.52	0	219	115	2e-24	--	Hypothetical Protein [Arabidopsis thaliana]
Unigene322_C.lanceolata	430	379	47	gi|115479709|ref|NP_001063448.1|	134	28	134	0.66	0.79	0	111	162	1e-39	--	Os09g0472900 [Oryza sativa Japonica Group] >gi|113631681|dbj|BAF25362.1| Os09g0472900 [Oryza sativa Japonica Group]
Unigene323_C.lanceolata	233	228	7	gi|115448699|ref|NP_001048129.1|	382	284	356	0.35	0.59	0	74	52.4	2e-06	--	Os02g0749900 [Oryza sativa Japonica Group] >gi|46390203|dbj|BAD15634.1| mitochondrial transcription termination factor-like [Oryza sativa Japonica Group] >gi|113537660|dbj|BAF10043.1| Os02g0749900 [Oryza sativa Japonica Group]
Unigene324_C.lanceolata	300	8	295	gi|75325268|sp|Q6YUU5.1|MDR_ORYSJ	1245	928	1023	0.59	0.84	0	96	123	6e-28	--	RecName: Full=Putative multidrug resistance protein; AltName: Full=P-glycoprotein
Unigene326_C.lanceolata	741	71	739	gi|215794078|gb|ACJ70083.1|	235	3	227	0.55	0.77	0	225	261	8e-69	--	caleosin [Cycas revoluta]
Unigene327_C.lanceolata	398	71	3	gi|297818586|ref|XP_002877176.1|	502	22	44	0.95	1	0	23	50.1	8e-06	--	hypothetical protein ARALYDRAFT_905242 [Arabidopsis lyrata subsp. lyrata] >gi|297323014|gb|EFH53435.1| hypothetical protein ARALYDRAFT_905242 [Arabidopsis lyrata subsp. lyrata]
Unigene330_C.lanceolata	282	234	1	gi|77551136|gb|ABA93933.1|	143	32	120	0.32	0.55	0.12	89	56.6	9e-08	--	hypothetical protein LOC_Os11g31650 [Oryza sativa (japonica cultivar-group)]
Unigene331_C.lanceolata	1001	999	760	gi|113911570|gb|ABI48271.1|	993	912	991	0.57	0.76	0	80	98.6	1e-19	--	histidine kinase 1 [Lotus japonicus] >gi|118140476|emb|CAL18381.1| cytokinin receptor 1 [Lotus japonicus] >gi|118140478|emb|CAL18382.1| cytokinin receptor 1 [Lotus japonicus]
Unigene332_C.lanceolata	348	1	342	gi|211906508|gb|ACJ11747.1|	565	57	170	0.73	0.85	0	114	181	3e-45	--	pyruvate decarboxylase [Gossypium hirsutum]
Unigene333_C.lanceolata	378	376	167	gi|108862140|gb|ABA96397.2|	492	423	492	0.82	0.92	0	70	122	1e-27	--	SIS domain containing protein, expressed [Oryza sativa (japonica cultivar-group)]
Unigene334_C.lanceolata	331	5	331	gi|242345159|dbj|BAH80312.1|	454	328	436	0.48	0.7	0	110	111	3e-24	--	UDP-glucose:flavonoid glucoside 1,6-glucosyltransferase [Catharanthus roseus]
Unigene335_C.lanceolata	728	4	486	gi|18405261|ref|NP_565923.1|	538	372	534	0.57	0.75	0.01	163	187	1e-46	--	ATATH9; transporter [Arabidopsis thaliana] >gi|51969458|dbj|BAD43421.1| ABC transporter like protein [Arabidopsis thaliana] >gi|51970216|dbj|BAD43800.1| ABC transporter like protein [Arabidopsis thaliana]
Unigene337_C.lanceolata	1169	480	1160	gi|225461933|ref|XP_002268571.1|	242	1	221	0.64	0.81	0	227	295	6e-79	--	PREDICTED: similar to ATNMNAT (A. THALIANA NICOTINATE/NICOTINAMIDE MONONUCLEOTIDE ADENYLTRANSFERASE); nicotinamide-nucleotide adenylyltransferase/ nicotinate-nucleotide adenylyltransferase [Vitis vinifera]
Unigene338_C.lanceolata	838	838	287	gi|30725566|gb|AAP37805.1|	369	182	365	0.64	0.82	0	184	258	6e-68	--	At5g25460 [Arabidopsis thaliana]
Unigene339_C.lanceolata	1710	1	1701	gi|26984133|gb|AAN85207.1|	1482	827	1343	0.49	0.64	0.01	577	499	1e-140	--	DNA topoisomerase II [Nicotiana tabacum] >gi|26984168|gb|AAN85208.1| DNA topoisomerase II [Nicotiana tabacum]
Unigene340_C.lanceolata	650	650	3	gi|14030719|gb|AAK53034.1|AF375450_1	529	94	309	0.87	0.95	0	216	394	1e-109	--	AT4g32520/F8B4_220 [Arabidopsis thaliana] >gi|23308475|gb|AAN18207.1| At4g32520/F8B4_220 [Arabidopsis thaliana]
Unigene342_C.lanceolata	643	9	422	gi|115455451|ref|NP_001051326.1|	448	314	448	0.43	0.65	0	138	134	1e-30	--	Os03g0757600 [Oryza sativa Japonica Group] >gi|113549797|dbj|BAF13240.1| Os03g0757600 [Oryza sativa Japonica Group]
Unigene343_C.lanceolata	455	455	354	gi|110430678|gb|ABG73468.1|	220	184	218	0.74	0.82	0.02	35	55.1	3e-07	--	EAP30 family protein [Oryza brachyantha]
Unigene344_C.lanceolata	680	680	3	gi|5915821|sp|O48928.1|C77A3_SOYBN	513	157	387	0.54	0.75	0.03	235	254	6e-67	--	RecName: Full=Cytochrome P450 77A3 >gi|2739010|gb|AAB94593.1| CYP77A3p [Glycine max]
Unigene345_C.lanceolata	1368	687	13	gi|30695777|ref|NP_199801.2|	957	669	893	0.71	0.86	0	226	341	1e-175	--	catalytic/ glucosylceramidase [Arabidopsis thaliana] >gi|34365725|gb|AAQ65174.1| At5g49900 [Arabidopsis thaliana]
Unigene346_C.lanceolata	694	692	90	gi|224117152|ref|XP_002317492.1|	405	208	405	0.61	0.77	0	201	265	3e-70	--	cytochrome P450 [Populus trichocarpa] >gi|222860557|gb|EEE98104.1| cytochrome P450 [Populus trichocarpa]
Unigene348_C.lanceolata	586	39	584	gi|33562677|gb|AAQ21404.1|	298	6	189	0.68	0.82	0.02	186	267	7e-71	--	class III chitinase [Medicago truncatula]
Unigene349_C.lanceolata	646	639	4	gi|224061915|ref|XP_002300662.1|	554	64	283	0.4	0.67	0.03	220	164	8e-40	--	acyl:coa ligase [Populus trichocarpa] >gi|222842388|gb|EEE79935.1| acyl:coa ligase [Populus trichocarpa]
Unigene350_C.lanceolata	410	410	3	gi|15232394|ref|NP_190970.1|	305	47	182	0.8	0.89	0	136	240	4e-63	--	phosphatidic acid phosphatase-related / PAP2-related [Arabidopsis thaliana] >gi|22655034|gb|AAM98108.1| At3g54020/F5K20_320 [Arabidopsis thaliana]
Unigene352_C.lanceolata	282	207	1	gi|38683953|gb|AAR27015.1|	339	4	72	0.73	0.82	0	69	109	9e-24	--	dihydroflavonal-4-reductase 2 [Medicago truncatula]
Unigene354_C.lanceolata	447	1	444	gi|15231863|ref|NP_190938.1|	754	349	496	0.46	0.65	0	148	143	6e-34	--	MEE40 (maternal effect embryo arrest 40) [Arabidopsis thaliana] >gi|75174107|sp|Q9LFF1.1|PP281_ARATH RecName: Full=Pentatricopeptide repeat-containing protein At3g53700, chloroplastic; AltName: Full=Protein MATERNAL EFFECT EMBRYO ARREST 40; Flags: Precursor >gi|15982931|gb|AAL09812.1| AT3g53700/F4P12_400 [Arabidopsis thaliana]
Unigene356_C.lanceolata	330	328	8	gi|115450801|ref|NP_001049001.1|	416	66	178	0.5	0.63	0.06	114	100	5e-21	--	Os03g0154000 [Oryza sativa Japonica Group] >gi|108706245|gb|ABF94040.1| FAD binding domain containing protein, expressed [Oryza sativa (japonica cultivar-group)] >gi|113547472|dbj|BAF10915.1| Os03g0154000 [Oryza sativa Japonica Group]
Unigene359_C.lanceolata	253	251	3	gi|19032341|dbj|BAB85646.1|	964	6	88	0.61	0.71	0	83	103	5e-22	--	inflorescence and root apices receptor-like kinase [Arabidopsis thaliana] >gi|19032343|dbj|BAB85647.1| inflorescence and root apices receptor-like kinase [Arabidopsis thaliana] >gi|224589604|gb|ACN59335.1| leucine-rich repeat receptor-like protein kinase [Arabidopsis thaliana]
Unigene360_C.lanceolata	1504	1149	457	gi|297842481|ref|XP_002889122.1|	256	21	255	0.63	0.77	0.01	235	293	5e-78	--	thylakoid lumenal 29.8 kDa protein [Arabidopsis lyrata subsp. lyrata] >gi|297334963|gb|EFH65381.1| thylakoid lumenal 29.8 kDa protein [Arabidopsis lyrata subsp. lyrata]
Unigene362_C.lanceolata	1055	997	305	gi|297605487|ref|NP_001057263.2|	251	1	218	0.41	0.57	0	232	169	6e-41	--	Os06g0239700 [Oryza sativa Japonica Group] >gi|255676878|dbj|BAF19177.2| Os06g0239700 [Oryza sativa Japonica Group]
Unigene363_C.lanceolata	2191	2035	422	gi|297606858|ref|NP_001059103.2|	555	1	537	0.58	0.67	0.05	570	601	1e-170	--	Os07g0192900 [Oryza sativa Japonica Group] >gi|255677579|dbj|BAF21017.2| Os07g0192900 [Oryza sativa Japonica Group]
Unigene364_C.lanceolata	892	7	633	gi|297826171|ref|XP_002880968.1|	715	28	220	0.3	0.48	0.02	214	99.4	4e-34	--	xanthine/uracil permease family protein [Arabidopsis lyrata subsp. lyrata] >gi|297326807|gb|EFH57227.1| xanthine/uracil permease family protein [Arabidopsis lyrata subsp. lyrata]
Unigene365_C.lanceolata	681	7	264	gi|297719645|ref|NP_001172184.1|	990	546	632	0.36	0.6	0.01	87	55.1	1e-09	--	Os01g0149350 [Oryza sativa Japonica Group] >gi|255672878|dbj|BAH90914.1| Os01g0149350 [Oryza sativa Japonica Group]
Unigene366_C.lanceolata	473	472	59	gi|115458644|ref|NP_001052922.1|	454	314	454	0.42	0.6	0.03	143	118	3e-26	--	Os04g0448300 [Oryza sativa Japonica Group] >gi|113564493|dbj|BAF14836.1| Os04g0448300 [Oryza sativa Japonica Group]
Unigene367_C.lanceolata	225	193	23	gi|168006145|ref|XP_001755770.1|	280	5	58	0.45	0.66	0	57	52.8	1e-06	--	predicted protein [Physcomitrella patens subsp. patens] >gi|162693089|gb|EDQ79443.1| predicted protein [Physcomitrella patens subsp. patens]
Unigene370_C.lanceolata	276	82	276	gi|302781841|ref|XP_002972694.1|	164	3	65	0.52	0.73	0	65	75.1	2e-13	--	hypothetical protein SELMODRAFT_98393 [Selaginella moellendorffii] >gi|300159295|gb|EFJ25915.1| hypothetical protein SELMODRAFT_98393 [Selaginella moellendorffii]
Unigene371_C.lanceolata	1481	1436	3	gi|1172571|sp|P42066.1|PEPCK_CUCSA	670	108	580	0.59	0.72	0	481	566	1e-160	--	RecName: Full=Phosphoenolpyruvate carboxykinase [ATP]; Short=PEP carboxykinase; Short=PEPCK; AltName: Full=Phosphoenolpyruvate carboxylase >gi|567102|gb|AAA64739.1| phosphoenolpyruvate carboxykinase [Cucumis sativus] >gi|19881195|gb|AAM00814.1| PEPCK [Cucumis sativus]
Unigene372_C.lanceolata	822	1	702	gi|13661201|gb|AAK37826.1|AF132122_1	570	336	570	0.61	0.77	0	236	318	7e-86	--	laccase [Pinus taeda]
Unigene373_C.lanceolata	304	22	297	gi|1122443|gb|AAC49123.1|	1025	656	749	0.36	0.55	0.02	94	60.8	5e-09	--	receptor kinase-like protein [Oryza sativa Indica Group] >gi|2586085|gb|AAC80225.1| receptor kinase-like protein [Oryza longistaminata] >gi|94481121|dbj|BAE93933.1| receptor kinase-like protein [Oryza sativa Indica Group] >gi|94481123|dbj|BAE93934.1| receptor kinase-like protein [Oryza sativa Indica Group] >gi|1586408|prf||2203451A receptor kinase-like protein
Unigene374_C.lanceolata	616	312	1	gi|302799786|ref|XP_002981651.1|	380	159	263	0.36	0.57	0.02	107	65.9	1e-16	--	2-oxoacid-dependent dioxygenase [Selaginella moellendorffii] >gi|300150483|gb|EFJ17133.1| 2-oxoacid-dependent dioxygenase [Selaginella moellendorffii]
Unigene375_C.lanceolata	375	3	242	gi|297607668|ref|NP_001060384.2|	454	371	450	0.62	0.83	0	80	111	2e-24	--	Os07g0635200 [Oryza sativa Japonica Group] >gi|255677995|dbj|BAF22298.2| Os07g0635200 [Oryza sativa Japonica Group]
Unigene376_C.lanceolata	293	293	3	gi|56550550|dbj|BAD77932.1|	281	93	189	0.84	0.9	0	97	182	1e-45	--	class IV chitinase [Cryptomeria japonica]
Unigene377_C.lanceolata	671	670	8	gi|95106184|gb|ABF48719.1|	404	128	346	0.63	0.79	0	221	278	4e-74	--	WD-40 repeat protein-like [Populus suaveolens]
Unigene378_C.lanceolata	499	496	2	gi|115449281|ref|NP_001048420.1|	541	230	394	0.64	0.78	0	165	229	1e-59	--	Os02g0802200 [Oryza sativa Japonica Group] >gi|113537951|dbj|BAF10334.1| Os02g0802200 [Oryza sativa Japonica Group]
Unigene379_C.lanceolata	1437	1	1161	gi|75328831|sp|Q8GU92.1|PDR2_ORYSJ	1464	1081	1464	0.63	0.8	0	387	542	1e-153	--	RecName: Full=Probable pleiotropic drug resistance protein 2 >gi|27368817|emb|CAD59566.1| PDR-like ABC transporter [Oryza sativa (japonica cultivar-group)] >gi|28144345|tpg|DAA00885.1| TPA_exp: PDR2 ABC transporter [Oryza sativa (japonica cultivar-group)]
Unigene380_C.lanceolata	529	444	31	gi|184186927|gb|ACC66092.1|	354	213	349	0.56	0.73	0	139	168	4e-41	--	anthocyanidin synthase [Ginkgo biloba] >gi|184186928|gb|ACC66093.1| anthocyanidin synthase [Ginkgo biloba]
Unigene381_C.lanceolata	677	677	117	gi|195644432|gb|ACG41684.1|	325	41	225	0.35	0.61	0.01	189	119	3e-26	--	3-ketodihydrosphingosine reductase precursor [Zea mays]
Unigene382_C.lanceolata	399	1	399	gi|115448157|ref|NP_001047858.1|	638	295	428	0.67	0.78	0	134	189	8e-48	--	Os02g0704000 [Oryza sativa Japonica Group] >gi|56681445|gb|AAW21317.1| 9-cis-epoxycarotenoid dioxygenase 1 [Oryza sativa Japonica Group] >gi|113537389|dbj|BAF09772.1| Os02g0704000 [Oryza sativa Japonica Group]
Unigene383_C.lanceolata	431	429	1	gi|115489782|ref|NP_001067378.1|	587	46	190	0.52	0.74	0.01	145	162	1e-39	--	Os12g0638300 [Oryza sativa Japonica Group] >gi|108863025|gb|ABG22108.1| expressed protein [Oryza sativa (japonica cultivar-group)] >gi|113649885|dbj|BAF30397.1| Os12g0638300 [Oryza sativa Japonica Group]
Unigene385_C.lanceolata	910	865	224	gi|28268684|dbj|BAC56862.1|	264	1	238	0.36	0.48	0.11	241	120	2e-26	--	AP2/ERF-domain protein [Solanum tuberosum]
Unigene386_C.lanceolata	295	3	293	gi|40645459|dbj|BAD06575.1|	375	55	150	0.74	0.84	0	97	145	1e-34	--	LEDI-5c protein [Lithospermum erythrorhizon]
Unigene387_C.lanceolata	801	801	1	gi|75264487|sp|Q9LZV3.1|MAN6_ARATH	448	121	387	0.66	0.82	0	267	391	1e-108	--	RecName: Full=Mannan endo-1,4-beta-mannosidase 6; AltName: Full=Beta-mannanase 6; AltName: Full=Endo-beta-1,4-mannanase 6; Short=AtMAN6; Flags: Precursor >gi|7329666|emb|CAB82763.1| (1-4)-beta-mannan endohydrolase-like protein [Arabidopsis thaliana] >gi|29028774|gb|AAO64766.1| At5g01930 [Arabidopsis thaliana]
Unigene388_C.lanceolata	880	879	4	gi|110741696|dbj|BAE98794.1|	491	152	432	0.56	0.74	0	293	342	5e-93	--	EspB-like protein [Arabidopsis thaliana]
Unigene389_C.lanceolata	313	311	3	gi|115481094|ref|NP_001064140.1|	1004	563	666	0.51	0.65	0	104	102	1e-21	--	Os10g0140200 [Oryza sativa Japonica Group] >gi|113638749|dbj|BAF26054.1| Os10g0140200 [Oryza sativa Japonica Group]
Unigene390_C.lanceolata	548	10	297	gi|226490950|ref|NP_001149728.1|	519	327	422	0.6	0.74	0.01	97	137	6e-32	--	LOC100283355 [Zea mays] >gi|195629850|gb|ACG36566.1| nucleic acid binding protein [Zea mays]
Unigene391_C.lanceolata	691	1	510	gi|75268060|gb|ABA18653.1|	509	271	440	0.79	0.92	0	170	291	5e-78	--	glutamate decarboxylase [Pinus pinaster]
Unigene393_C.lanceolata	646	608	156	gi|57233501|gb|AAW48301.1|	1327	1150	1308	0.32	0.54	0.05	159	81.3	9e-15	--	potato resistance-like protein I2GA-SH23-3 [Solanum tuberosum]
Unigene394_C.lanceolata	1057	1	741	gi|1853968|dbj|BAA13541.1|	267	17	254	0.56	0.7	0	247	267	2e-70	--	CPRD12 protein [Vigna unguiculata]
Unigene395_C.lanceolata	397	397	8	gi|115441399|ref|NP_001044979.1|	964	98	226	0.48	0.6	0	130	109	1e-23	--	Os01g0878300 [Oryza sativa Japonica Group] >gi|113534510|dbj|BAF06893.1| Os01g0878300 [Oryza sativa Japonica Group]
Unigene397_C.lanceolata	757	6	752	gi|91075914|gb|ABD52008.2|	772	430	678	0.61	0.76	0	249	327	1e-88	--	alkaline alpha galactosidase [Cucumis sativus]
Unigene398_C.lanceolata	811	31	690	gi|62822992|gb|AAY15214.1|	506	272	496	0.67	0.82	0.02	225	313	2e-85	--	TGA10 transcription factor [Nicotiana tabacum]
Unigene399_C.lanceolata	680	680	555	gi|297609525|ref|NP_001063240.2|	187	27	68	0.9	0.95	0	42	80.5	4e-23	--	Os09g0432300 [Oryza sativa Japonica Group] >gi|255678922|dbj|BAF25154.2| Os09g0432300 [Oryza sativa Japonica Group]
Unigene400_C.lanceolata	328	159	326	gi|119507465|dbj|BAF42040.1|	564	428	483	0.73	0.78	0	56	88.2	2e-36	--	pectin methylesterase 3 [Pyrus communis]
Unigene401_C.lanceolata	968	145	564	gi|226508610|ref|NP_001151128.1|	158	15	157	0.44	0.57	0.02	143	134	2e-30	--	cell number regulator 10 [Zea mays] >gi|195644502|gb|ACG41719.1| PGPS/D12 [Zea mays]
Unigene402_C.lanceolata	449	449	3	gi|15219283|ref|NP_173104.1|	342	76	223	0.73	0.87	0	149	240	5e-63	--	Per1-like family protein [Arabidopsis thaliana] >gi|42571503|ref|NP_973842.1| Per1-like family protein [Arabidopsis thaliana] >gi|42571505|ref|NP_973843.1| Per1-like family protein [Arabidopsis thaliana] >gi|222424439|dbj|BAH20175.1| AT1G16560 [Arabidopsis thaliana]
Unigene403_C.lanceolata	994	10	837	gi|87240979|gb|ABD32837.1|	322	36	308	0.36	0.52	0.03	285	160	2e-38	--	2OG-Fe(II) oxygenase [Medicago truncatula]
Unigene404_C.lanceolata	764	361	663	gi|197310166|gb|ACH61434.1|	140	12	134	0.53	0.62	0.19	125	115	7e-25	--	2-hydroxyacid dehydrongenase [Pseudotsuga menziesii] >gi|197310182|gb|ACH61442.1| 2-hydroxyacid dehydrongenase [Pseudotsuga menziesii] >gi|197310198|gb|ACH61450.1| 2-hydroxyacid dehydrongenase [Pseudotsuga menziesii] >gi|197310206|gb|ACH61454.1| 2-hydroxyacid dehydrongenase [Pseudotsuga menziesii]
Unigene405_C.lanceolata	905	368	3	gi|4099835|gb|AAD00695.1|	328	15	138	0.61	0.78	0.01	124	169	4e-41	--	bifunctional nuclease [Zinnia violacea]
Unigene406_C.lanceolata	392	2	343	gi|297601300|ref|NP_001050640.2|	395	257	370	0.53	0.76	0	114	131	3e-30	--	Os03g0607600 [Oryza sativa Japonica Group] >gi|255674696|dbj|BAF12554.2| Os03g0607600 [Oryza sativa Japonica Group]
Unigene408_C.lanceolata	354	128	325	gi|75319886|sp|Q50EK4.1|C75A1_PINTA	525	139	204	0.43	0.65	0	66	57.8	3e-18	--	RecName: Full=Cytochrome P450 750A1; AltName: Full=Cytochrome P450 CYPC >gi|59800268|gb|AAX07433.1| cytochrome P450 CYPC [Pinus taeda]
Unigene409_C.lanceolata	944	3	569	gi|297601068|ref|NP_001050331.2|	413	226	410	0.43	0.63	0.02	193	173	3e-42	--	Os03g0405900 [Oryza sativa Japonica Group] >gi|255674578|dbj|BAF12245.2| Os03g0405900 [Oryza sativa Japonica Group]
Unigene410_C.lanceolata	1355	66	1355	gi|41393676|gb|AAS02080.1|	506	13	440	0.51	0.72	0	431	461	1e-129	--	protein disulfide isomerase [Quercus suber]
Unigene411_C.lanceolata	549	3	488	gi|14269077|gb|AAK58011.1|AF365929_1	1139	946	1112	0.33	0.43	0.09	179	76.3	2e-13	--	verticillium wilt disease resistance protein Ve2 [Solanum lycopersicum] >gi|14269079|gb|AAK58012.1|AF365930_1 verticillium wilt disease resistance protein Ve2 [Solanum lycopersicum]
Unigene412_C.lanceolata	497	464	3	gi|56550550|dbj|BAD77932.1|	281	3	151	0.72	0.83	0	154	228	2e-59	--	class IV chitinase [Cryptomeria japonica]
Unigene413_C.lanceolata	565	115	564	gi|302821431|ref|XP_002992378.1|	450	9	152	0.54	0.7	0	150	162	2e-39	--	BAHD family acyltransferase, clade V [Selaginella moellendorffii] >gi|300139794|gb|EFJ06528.1| BAHD family acyltransferase, clade V [Selaginella moellendorffii]
Unigene414_C.lanceolata	989	635	6	gi|81250789|gb|ABB69784.1|	685	89	297	0.45	0.65	0.02	216	179	2e-67	--	beta-glucan-binding protein 4 [Medicago truncatula]
Unigene416_C.lanceolata	1391	523	1389	gi|297851622|ref|XP_002893692.1|	494	12	307	0.67	0.82	0.02	296	433	1e-120	--	amino acid permease family protein [Arabidopsis lyrata subsp. lyrata] >gi|297339534|gb|EFH69951.1| amino acid permease family protein [Arabidopsis lyrata subsp. lyrata]
Unigene417_C.lanceolata	1344	1342	20	gi|297851872|ref|XP_002893817.1|	778	191	615	0.67	0.77	0.02	452	570	1e-161	--	swap (Suppressor-of-White-APricot)/surp domain-containing protein [Arabidopsis lyrata subsp. lyrata] >gi|297339659|gb|EFH70076.1| swap (Suppressor-of-White-APricot)/surp domain-containing protein [Arabidopsis lyrata subsp. lyrata]
Unigene418_C.lanceolata	494	1	489	gi|226530740|ref|NP_001149393.1|	416	87	250	0.6	0.74	0	164	188	2e-47	--	translation initiation factor eIF-2B beta subunit [Zea mays] >gi|195626930|gb|ACG35295.1| translation initiation factor eIF-2B beta subunit [Zea mays]
Unigene419_C.lanceolata	218	4	129	gi|115442299|ref|NP_001045429.1|	197	155	196	0.59	0.8	0	42	57.4	5e-08	--	Os01g0953600 [Oryza sativa Japonica Group] >gi|75164063|sp|Q941Z0.1|NQR1_ORYSJ RecName: Full=Probable NADPH:quinone oxidoreductase 1 >gi|113534960|dbj|BAF07343.1| Os01g0953600 [Oryza sativa Japonica Group]
Unigene420_C.lanceolata	2230	61	2007	gi|115440955|ref|NP_001044757.1|	648	8	647	0.56	0.7	0.01	656	684	0	--	Os01g0840100 [Oryza sativa Japonica Group] >gi|113534288|dbj|BAF06671.1| Os01g0840100 [Oryza sativa Japonica Group] >gi|306416013|gb|ADM86881.1| 70kDa heat shock protein [Oryza sativa Japonica Group]
Unigene421_C.lanceolata	1207	1	240	gi|30682927|ref|NP_850072.1|	584	205	284	0.75	0.9	0	80	130	3e-29	--	haloacid dehalogenase-like hydrolase family protein [Arabidopsis thaliana] >gi|133778884|gb|ABO38782.1| At2g25870 [Arabidopsis thaliana]
Unigene422_C.lanceolata	809	3	632	gi|9931567|gb|AAG02215.1|AF291667_1	363	156	362	0.71	0.84	0	212	294	8e-79	--	class III peroxidase PSYP1 [Pinus sylvestris]
Unigene424_C.lanceolata	370	368	3	gi|7373353|gb|AAF35911.2|AF233594_1	587	407	527	0.62	0.72	0	122	171	2e-42	--	ascorbate oxidase AO4 [Cucumis melo]
Unigene425_C.lanceolata	614	1	399	gi|13509219|emb|CAC35329.1|	1120	468	616	0.3	0.45	0.14	155	60.5	1e-08	--	N1-C protein [Linum usitatissimum]
Unigene426_C.lanceolata	986	985	206	gi|124359762|gb|ABD32408.2|	785	231	487	0.5	0.64	0	262	263	5e-77	--	Cellulose synthase [Medicago truncatula]
Unigene427_C.lanceolata	530	6	530	gi|75319883|sp|Q50EK0.1|C16B2_PICSI	497	187	359	0.52	0.72	0	175	186	1e-46	--	RecName: Full=Cytochrome P450 716B2; AltName: Full=Cytochrome P450 CYPA2 >gi|59800276|gb|AAX07437.1| cytochrome P450 CYPA2 [Picea sitchensis]
Unigene428_C.lanceolata	300	254	105	gi|28416777|gb|AAO42919.1|	86	37	86	0.5	0.68	0	50	52.8	1e-06	--	At3g29034 [Arabidopsis thaliana]
Unigene429_C.lanceolata	637	634	254	gi|115465633|ref|NP_001056416.1|	501	213	339	0.53	0.81	0	127	155	4e-56	--	Os05g0579000 [Oryza sativa Japonica Group] >gi|113579967|dbj|BAF18330.1| Os05g0579000 [Oryza sativa Japonica Group]
Unigene430_C.lanceolata	654	192	482	gi|115476190|ref|NP_001061691.1|	390	293	388	0.54	0.69	0.02	99	101	4e-39	--	Os08g0379400 [Oryza sativa Japonica Group] >gi|113623660|dbj|BAF23605.1| Os08g0379400 [Oryza sativa Japonica Group]
Unigene433_C.lanceolata	579	475	2	gi|295881572|gb|ADG56540.1|	387	211	367	0.58	0.75	0	158	202	1e-63	--	progesterone 5-beta-reductase [Nerium oleander]
Unigene434_C.lanceolata	410	245	6	gi|115477202|ref|NP_001062197.1|	198	8	87	0.52	0.71	0	80	90.9	4e-18	--	Os08g0508600 [Oryza sativa Japonica Group] >gi|113624166|dbj|BAF24111.1| Os08g0508600 [Oryza sativa Japonica Group]
Unigene435_C.lanceolata	313	3	170	gi|5763524|dbj|BAA83484.1|	476	416	470	0.5	0.62	0	56	52	2e-06	--	UDP-glucose: flavonoid 7-O-glucosyltransferase [Scutellaria baicalensis]
Unigene436_C.lanceolata	2066	70	1677	gi|115440799|ref|NP_001044679.1|	567	27	567	0.62	0.75	0.01	545	743	0	--	Os01g0827300 [Oryza sativa Japonica Group] >gi|75331868|sp|Q941X2.1|LAC3_ORYSJ RecName: Full=Laccase-3; AltName: Full=Benzenediol:oxygen oxidoreductase 3; AltName: Full=Diphenol oxidase 3; AltName: Full=Urishiol oxidase 3; Flags: Precursor >gi|113534210|dbj|BAF06593.1| Os01g0827300 [Oryza sativa Japonica Group]
Unigene437_C.lanceolata	1368	1363	194	gi|126635837|gb|ABO21805.1|	465	66	456	0.37	0.58	0.01	395	267	3e-70	--	UDP rhamnose:anthocyanidin-3-glucoside rhamnosyltransferase [Petunia axillaris] >gi|126635839|gb|ABO21806.1| UDP rhamnose:anthocyanidin-3-glucoside rhamnosyltransferase [Petunia axillaris] >gi|126635841|gb|ABO21807.1| UDP rhamnose:anthocyanidin-3-glucoside rhamnosyltransferase [Petunia axillaris] >gi|126635843|gb|ABO21808.1| UDP rhamnose:anthocyanidin-3-glucoside rhamnosyltransferase [Petunia axi…
Unigene440_C.lanceolata	1635	1635	1	gi|115434802|ref|NP_001042159.1|	1505	295	843	0.64	0.79	0	549	710	0	--	Os01g0173900 [Oryza sativa Japonica Group] >gi|113531690|dbj|BAF04073.1| Os01g0173900 [Oryza sativa Japonica Group]
Unigene442_C.lanceolata	617	1	165	gi|239056190|emb|CAQ58627.1|	303	249	303	0.78	0.92	0	55	99	4e-20	--	Kinase cdc2 homolog B [Vitis vinifera]
Unigene443_C.lanceolata	507	126	431	gi|114841635|dbj|BAF32119.1|	514	16	171	0.32	0.4	0.34	156	60.8	7e-09	--	pollen allergen [Cryptomeria japonica]
Unigene444_C.lanceolata	1275	1168	704	gi|15228434|ref|NP_187719.1|	943	132	281	0.37	0.54	0	155	90.1	4e-44	--	AtRLP35 (Receptor Like Protein 35); kinase/ protein binding [Arabidopsis thaliana]
Unigene445_C.lanceolata	1273	3	1262	gi|225441137|ref|XP_002266164.1|	843	123	540	0.62	0.76	0.01	425	530	1e-149	--	PREDICTED: similar to glutamate-ammonia ligase [Vitis vinifera]
Unigene446_C.lanceolata	1261	129	1151	gi|15235126|ref|NP_192788.1|	349	6	348	0.48	0.65	0	343	348	1e-94	--	oxidoreductase, 2OG-Fe(II) oxygenase family protein [Arabidopsis thaliana] >gi|4115914|gb|AAD03425.1| contains similarity to Iron/Ascorbate family of oxidoreductases (Pfam: PF00671, Score=297.8, E=1.3e-85, N=1) [Arabidopsis thaliana] >gi|34365697|gb|AAQ65160.1| At4g10500 [Arabidopsis thaliana]
Unigene448_C.lanceolata	2149	2149	470	gi|115441369|ref|NP_001044964.1|	851	214	757	0.55	0.67	0	564	632	0	--	Os01g0875500 [Oryza sativa Japonica Group] >gi|75103778|sp|Q5N8X6.1|BGAL3_ORYSJ RecName: Full=Beta-galactosidase 3; Short=Lactase 3; Flags: Precursor >gi|113534495|dbj|BAF06878.1| Os01g0875500 [Oryza sativa Japonica Group]
Unigene449_C.lanceolata	648	544	14	gi|167427545|gb|ABZ80409.1|	225	43	223	0.35	0.55	0.02	181	120	1e-26	--	hairpin-inducing protein [Casuarina glauca]
Unigene450_C.lanceolata	2390	157	2121	gi|108864502|gb|ABG22526.1|	647	3	642	0.62	0.78	0	655	866	0	--	AMP-binding enzyme family protein, expressed [Oryza sativa (japonica cultivar-group)]
Unigene451_C.lanceolata	1742	1570	896	gi|296087627|emb|CBI34883.3|	242	14	234	0.35	0.53	0.01	229	121	3e-26	--	unnamed protein product [Vitis vinifera]
Unigene452_C.lanceolata	2359	603	1808	gi|15242138|ref|NP_199977.1|	501	83	491	0.6	0.73	0.02	411	530	1e-149	--	YLS7 [Arabidopsis thaliana] >gi|13122292|dbj|BAB32887.1| leaf-senescence-related protein [Arabidopsis thaliana]
Unigene453_C.lanceolata	750	283	708	gi|18411070|ref|NP_567076.1|	436	63	201	0.67	0.78	0	142	180	2e-44	--	magnesium transporter CorA-like family protein [Arabidopsis thaliana] >gi|75163756|sp|Q93ZD7.1|MRS24_ARATH RecName: Full=Magnesium transporter MRS2-4; AltName: Full=Magnesium Transporter 6; Short=AtMGT6 >gi|16209702|gb|AAL14408.1| AT3g58970/F17J16_20 [Arabidopsis thaliana] >gi|25090327|gb|AAN72277.1| At3g58970/F17J16_20 [Arabidopsis thaliana] >gi|25360850|gb|AAN73214.1| MRS2-4 [Arabidopsis thalia…
Unigene454_C.lanceolata	593	540	1	gi|58826317|gb|AAW82883.1|	578	229	411	0.32	0.54	0.04	188	114	8e-25	--	phytoalexin-deficient 4-1 protein [Solanum tuberosum]
Unigene455_C.lanceolata	508	164	508	gi|115475758|ref|NP_001061475.1|	745	56	174	0.63	0.75	0.03	119	149	1e-35	--	Os08g0295300 [Oryza sativa Japonica Group] >gi|113623444|dbj|BAF23389.1| Os08g0295300 [Oryza sativa Japonica Group]
Unigene457_C.lanceolata	654	654	1	gi|15228376|ref|NP_190411.1|	633	285	499	0.65	0.79	0	218	263	1e-69	--	MA3 domain-containing protein [Arabidopsis thaliana] >gi|18377841|gb|AAL67107.1| AT3g48390/T29H11_90 [Arabidopsis thaliana] >gi|25090070|gb|AAN72220.1| At3g48390/T29H11_90 [Arabidopsis thaliana]
Unigene458_C.lanceolata	307	7	306	gi|7578907|gb|AAF64180.1|AF242497_1	307	4	103	0.8	0.91	0	100	155	1e-37	--	phenylcoumaran benzylic ether reductase homolog TP5 [Tsuga heterophylla]
Unigene459_C.lanceolata	653	1	648	gi|927577|gb|AAA73964.1|	425	71	283	0.58	0.75	0	217	256	2e-67	--	alpha-galactosidase [Phaseolus vulgaris]
Unigene461_C.lanceolata	858	17	856	gi|57157863|dbj|BAD83884.1|	486	53	333	0.3	0.47	0.04	292	125	5e-28	--	FOLDED PETALS [Arabidopsis thaliana]
Unigene462_C.lanceolata	271	3	269	gi|15240313|ref|NP_198006.1|	526	321	410	0.66	0.87	0.01	90	129	1e-29	--	MSS1; carbohydrate transmembrane transporter/ hexose:hydrogen symporter/ high-affinity hydrogen:glucose symporter/ sugar:hydrogen symporter [Arabidopsis thaliana] >gi|85701281|sp|Q94AZ2.2|STP13_ARATH RecName: Full=Sugar transport protein 13; AltName: Full=Hexose transporter 13; AltName: Full=Multicopy suppressor of snf4 deficiency protein 1 >gi|3319354|gb|AAC26243.1| contains similarity to sugar …
Unigene463_C.lanceolata	652	489	13	gi|291622145|emb|CBJ23782.1|	630	288	446	0.38	0.6	0	159	122	1e-33	--	pentatricopeptide (PPR) repeat-containing protein [Arabidopsis thaliana]
Unigene464_C.lanceolata	434	428	198	gi|148907632|gb|ABR16945.1|	216	120	195	0.43	0.58	0.02	79	52.4	2e-06	--	unknown [Picea sitchensis]
Unigene466_C.lanceolata	503	1	465	gi|115439689|ref|NP_001044124.1|	387	111	265	0.65	0.76	0	155	212	1e-54	--	Os01g0727800 [Oryza sativa Japonica Group] >gi|113533655|dbj|BAF06038.1| Os01g0727800 [Oryza sativa Japonica Group]
Unigene467_C.lanceolata	715	703	2	gi|229814830|gb|ACQ85264.1|	565	256	489	0.69	0.82	0	234	343	1e-93	--	pectin methylesterase [Musa acuminata AAA Group]
Unigene468_C.lanceolata	694	53	694	gi|87240844|gb|ABD32702.1|	534	101	316	0.47	0.69	0.01	217	203	1e-51	--	Chalcone and stilbene synthases, N-terminal; Chalcone and stilbene synthases, C-terminal; Very-long-chain 3-ketoacyl-CoA synthase [Medicago truncatula]
Unigene469_C.lanceolata	416	414	190	gi|297605031|ref|NP_001056558.2|	346	160	220	0.42	0.52	0	75	46.2	1e-09	--	Os06g0105700 [Oryza sativa Japonica Group] >gi|255676641|dbj|BAF18472.2| Os06g0105700 [Oryza sativa Japonica Group]
Unigene470_C.lanceolata	2637	1254	163	gi|11692818|gb|AAG40012.1|AF324661_1	419	48	413	0.44	0.63	0.04	380	303	1e-80	--	AT3g18240 [Arabidopsis thaliana] >gi|222422869|dbj|BAH19421.1| AT3G18240 [Arabidopsis thaliana]
Unigene471_C.lanceolata	361	269	3	gi|21655201|gb|AAM28915.1|	416	125	208	0.4	0.52	0	89	58.5	2e-08	--	NBS [Pinus taeda]
Unigene473_C.lanceolata	749	410	706	gi|169349|gb|AAA33765.1|	368	161	271	0.38	0.47	0.13	114	66.6	3e-10	--	hydroxyproline-rich glycoprotein [Phaseolus vulgaris]
Unigene474_C.lanceolata	834	11	790	gi|224149409|ref|XP_002336802.1|	465	211	462	0.52	0.71	0	260	273	2e-72	--	cytochrome P450 [Populus trichocarpa] >gi|222836931|gb|EEE75324.1| cytochrome P450 [Populus trichocarpa]
Unigene475_C.lanceolata	1884	1715	12	gi|115436636|ref|NP_001043076.1|	591	1	554	0.61	0.76	0	573	669	0	--	Os01g0375000 [Oryza sativa Japonica Group] >gi|113532607|dbj|BAF04990.1| Os01g0375000 [Oryza sativa Japonica Group]
Unigene476_C.lanceolata	1556	1370	186	gi|308803603|ref|XP_003079114.1|	1055	644	1055	0.27	0.43	0.07	426	142	2e-32	--	Kelch repeat:Kelch (ISS) [Ostreococcus tauri] >gi|116057569|emb|CAL53772.1| Kelch repeat:Kelch (ISS) [Ostreococcus tauri]
Unigene477_C.lanceolata	1838	1457	540	gi|115473953|ref|NP_001060575.1|	338	28	337	0.62	0.72	0.03	316	383	1e-105	--	Os07g0667400 [Oryza sativa Japonica Group] >gi|113612111|dbj|BAF22489.1| Os07g0667400 [Oryza sativa Japonica Group]
Unigene479_C.lanceolata	970	460	864	gi|22330529|ref|NP_683486.1|	703	231	366	0.39	0.59	0	136	102	6e-21	--	leucine-rich repeat family protein [Arabidopsis thaliana]
Unigene480_C.lanceolata	830	303	626	gi|115446525|ref|NP_001047042.1|	106	2	106	0.5	0.67	0	108	94.7	1e-18	--	Os02g0536100 [Oryza sativa Japonica Group] >gi|113536573|dbj|BAF08956.1| Os02g0536100 [Oryza sativa Japonica Group]
Unigene481_C.lanceolata	309	20	214	gi|5608497|emb|CAB51533.1|	333	201	265	0.73	0.87	0	65	110	5e-24	--	galactinol synthase, isoform GolS-1 [Ajuga reptans]
Unigene486_C.lanceolata	367	364	47	gi|1354849|gb|AAB02006.1|	311	30	135	0.66	0.81	0	106	150	3e-37	--	epoxide hydrolase [Nicotiana tabacum]
Unigene487_C.lanceolata	359	2	322	gi|38036140|gb|AAR08417.1|	350	247	349	0.68	0.81	0	107	147	4e-35	--	metal transport protein [Medicago truncatula]
Unigene488_C.lanceolata	916	914	303	gi|225626263|gb|ACN97181.1|	331	127	330	0.71	0.83	0	204	307	1e-82	--	peroxidase [Populus trichocarpa]
Unigene489_C.lanceolata	579	54	578	gi|238478952|ref|NP_001154442.1|	895	528	702	0.68	0.81	0	175	231	3e-60	--	peptidase M1 family protein [Arabidopsis thaliana]
Unigene490_C.lanceolata	1476	9	884	gi|304654101|gb|EFM47493.1|	393	86	375	0.22	0.41	0.02	301	65.5	2e-09	--	PsSNEL4 [Phytophthora sojae]
Unigene493_C.lanceolata	712	708	541	gi|115463447|ref|NP_001055323.1|	294	197	254	0.63	0.7	0.03	58	59.7	3e-08	--	Os05g0364600 [Oryza sativa Japonica Group] >gi|113578874|dbj|BAF17237.1| Os05g0364600 [Oryza sativa Japonica Group]
Unigene494_C.lanceolata	430	28	189	gi|116789358|gb|ABK25219.1|	563	453	506	0.64	0.79	0	54	77.4	4e-25	--	unknown [Picea sitchensis]
Unigene496_C.lanceolata	620	130	570	gi|38454156|gb|AAR20772.1|	292	1	161	0.52	0.62	0.08	161	152	4e-36	--	At5g14440 [Arabidopsis thaliana] >gi|38604030|gb|AAR24758.1| At5g14440 [Arabidopsis thaliana]
Unigene497_C.lanceolata	1385	479	1384	gi|222423980|dbj|BAH19951.1|	422	8	309	0.81	0.89	0	302	508	1e-143	--	AT5G26740 [Arabidopsis thaliana]
Unigene498_C.lanceolata	746	3	212	gi|115434858|ref|NP_001042187.1|	371	231	300	0.65	0.82	0	70	122	6e-48	--	Os01g0177900 [Oryza sativa Japonica Group] >gi|113531718|dbj|BAF04101.1| Os01g0177900 [Oryza sativa Japonica Group]
Unigene499_C.lanceolata	1709	1545	442	gi|115469974|ref|NP_001058586.1|	388	20	384	0.54	0.75	0	371	444	1e-123	--	Os06g0715600 [Oryza sativa Japonica Group] >gi|113596626|dbj|BAF20500.1| Os06g0715600 [Oryza sativa Japonica Group]
Unigene501_C.lanceolata	610	610	59	gi|255088950|ref|XP_002506397.1|	286	123	283	0.21	0.44	0.04	192	58.9	4e-08	--	predicted protein [Micromonas sp. RCC299] >gi|226521669|gb|ACO67655.1| predicted protein [Micromonas sp. RCC299]
Unigene502_C.lanceolata	1337	1109	27	gi|237510829|gb|ACQ99375.1|	514	79	436	0.42	0.66	0	361	308	1e-86	--	ent-kaurene oxidase 1 [Coffea arabica]
Unigene503_C.lanceolata	638	357	533	gi|116310078|emb|CAH67099.1|	245	18	77	0.7	0.73	0.01	60	85.9	7e-30	--	H0818E04.16 [Oryza sativa (indica cultivar-group)]
Unigene504_C.lanceolata	195	180	1	gi|18025342|gb|AAK38482.1|	777	378	437	0.6	0.76	0	60	77.8	4e-14	--	beta-D-xylosidase [Hordeum vulgare]
Unigene506_C.lanceolata	327	161	322	gi|575427|gb|AAA53173.1|	610	345	398	0.46	0.66	0	54	59.7	1e-08	--	similar to S. cerevisiae PTR2 gene, GenBank Accession Number L11994 [Arabidopsis thaliana]
Unigene507_C.lanceolata	363	3	362	gi|108862133|gb|ABA96372.2|	502	252	371	0.8	0.9	0	120	228	2e-59	--	Alpha-L-arabinofuranosidase C-terminus family protein, expressed [Oryza sativa (japonica cultivar-group)]
Unigene508_C.lanceolata	365	72	350	gi|148909837|gb|ABR18005.1|	430	1	114	0.31	0.51	0.19	115	50.4	6e-06	--	unknown [Picea sitchensis]
Unigene509_C.lanceolata	350	127	348	gi|15233537|ref|NP_193204.1|	465	21	92	0.47	0.62	0	74	60.1	8e-09	--	APS3; sulfate adenylyltransferase (ATP) [Arabidopsis thaliana] >gi|2244824|emb|CAB10247.1| ATP-sulfurylase [Arabidopsis thaliana] >gi|7268174|emb|CAB78510.1| ATP-sulfurylase [Arabidopsis thaliana]
Unigene510_C.lanceolata	1978	1976	381	gi|115439215|ref|NP_001043887.1|	519	5	518	0.68	0.83	0	535	731	0	--	Os01g0683100 [Oryza sativa Japonica Group] >gi|113533418|dbj|BAF05801.1| Os01g0683100 [Oryza sativa Japonica Group]
Unigene511_C.lanceolata	515	187	504	gi|224127532|ref|XP_002329301.1|	908	760	866	0.38	0.54	0.02	109	57.4	8e-08	--	nbs-lrr resistance protein [Populus trichocarpa] >gi|222870755|gb|EEF07886.1| nbs-lrr resistance protein [Populus trichocarpa]
Unigene512_C.lanceolata	686	549	10	gi|215794078|gb|ACJ70083.1|	235	52	232	0.61	0.75	0	181	223	2e-57	--	caleosin [Cycas revoluta]
Unigene513_C.lanceolata	332	2	331	gi|224097692|ref|XP_002311043.1|	458	162	271	0.62	0.8	0	110	150	4e-36	--	proline transporter [Populus trichocarpa] >gi|222850863|gb|EEE88410.1| proline transporter [Populus trichocarpa]
Unigene514_C.lanceolata	711	436	14	gi|108862257|gb|ABA96612.2|	451	39	179	0.56	0.7	0	141	179	3e-44	--	Eukaryotic aspartyl protease family protein, expressed [Oryza sativa (japonica cultivar-group)]
Unigene515_C.lanceolata	635	276	1	gi|82941457|dbj|BAE48793.1|	396	1	92	0.65	0.73	0	92	127	1e-28	--	sulfite oxidase [Codonopsis lanceolata]
Unigene517_C.lanceolata	552	550	368	gi|81239131|gb|ABB60093.1|	461	401	461	0.62	0.78	0	61	89.7	2e-17	--	IAA-amino acid hydrolase 6 [Brassica rapa]
Unigene519_C.lanceolata	714	713	210	gi|187608894|sp|Q5N9J9.3|PHYK2_ORYSJ	304	137	304	0.66	0.76	0	168	224	8e-58	--	RecName: Full=Probable phytol kinase 2, chloroplastic; Flags: Precursor
Unigene520_C.lanceolata	439	437	6	gi|297801854|ref|XP_002868811.1|	498	183	325	0.64	0.75	0	144	189	7e-48	--	mate efflux family protein [Arabidopsis lyrata subsp. lyrata] >gi|297314647|gb|EFH45070.1| mate efflux family protein [Arabidopsis lyrata subsp. lyrata]
Unigene521_C.lanceolata	509	502	176	gi|3193285|gb|AAC19269.1|	167	50	159	0.48	0.64	0	110	108	4e-23	--	T14P8.18 [Arabidopsis thaliana] >gi|7268997|emb|CAB80730.1| AT4g02370 [Arabidopsis thaliana]
Unigene522_C.lanceolata	427	3	425	gi|115434708|ref|NP_001042112.1|	331	101	242	0.66	0.74	0.01	143	182	1e-45	--	Os01g0166100 [Oryza sativa Japonica Group] >gi|113531643|dbj|BAF04026.1| Os01g0166100 [Oryza sativa Japonica Group]
Unigene523_C.lanceolata	739	3	737	gi|189081845|sp|Q9LXT9.2|CALS3_ARATH	1964	1469	1713	0.83	0.92	0	245	431	1e-120	--	RecName: Full=Callose synthase 3; AltName: Full=1,3-beta-glucan synthase; AltName: Full=Protein GLUCAN SYNTHASE-LIKE 12
Unigene524_C.lanceolata	428	150	428	gi|116791352|gb|ABK25948.1|	262	1	98	0.41	0.55	0.05	98	62	2e-09	--	unknown [Picea sitchensis]
Unigene525_C.lanceolata	476	474	1	gi|22328569|ref|NP_192893.2|	587	153	310	0.65	0.86	0	158	235	2e-61	--	bromo-adjacent homology (BAH) domain-containing protein [Arabidopsis thaliana]
Unigene526_C.lanceolata	1267	346	951	gi|124488474|gb|ABN12321.1|	203	1	202	0.72	0.86	0	202	310	2e-83	--	benzoquinone reductase [Gossypium hirsutum]
Unigene528_C.lanceolata	695	695	3	gi|67462313|gb|AAY67884.1|	959	725	955	0.8	0.87	0.02	236	374	1e-103	--	argonaute/Zwille-like protein [Picea glauca]
Unigene529_C.lanceolata	1314	340	1314	gi|15241324|ref|NP_196921.1|	534	2	304	0.54	0.65	0.01	329	300	2e-80	--	CHC1 [Arabidopsis thaliana] >gi|73622093|sp|Q9FMT4.1|SNF12_ARATH RecName: Full=SWI/SNF complex component SNF12 homolog >gi|31711950|gb|AAP68331.1| At5g14170 [Arabidopsis thaliana]
Unigene530_C.lanceolata	921	916	434	gi|15231815|ref|NP_190912.1|	512	352	486	0.3	0.43	0.02	165	59.7	5e-08	--	DNA binding [Arabidopsis thaliana] >gi|30693817|ref|NP_850691.1| DNA binding [Arabidopsis thaliana] >gi|29028920|gb|AAO64839.1| At3g53440 [Arabidopsis thaliana]
Unigene531_C.lanceolata	2476	749	1804	gi|224098028|ref|XP_002311109.1|	370	18	367	0.52	0.66	0.04	367	355	1e-96	--	global transcription factor group [Populus trichocarpa] >gi|222850929|gb|EEE88476.1| global transcription factor group [Populus trichocarpa]
Unigene532_C.lanceolata	278	278	3	gi|148910377|gb|ABR18266.1|	585	302	402	0.34	0.54	0.08	101	50.8	5e-06	--	unknown [Picea sitchensis]
Unigene533_C.lanceolata	329	1	327	gi|108864077|gb|ABA91776.2|	321	191	296	0.6	0.78	0	109	145	2e-34	--	aldehyde dehydrogenase family protein, expressed [Oryza sativa (japonica cultivar-group)]
Unigene534_C.lanceolata	683	100	675	gi|302786898|ref|XP_002975220.1|	684	14	197	0.32	0.55	0.01	194	87	2e-16	--	ubiquitin-protein ligase, PUB17 [Selaginella moellendorffii] >gi|300157379|gb|EFJ24005.1| ubiquitin-protein ligase, PUB17 [Selaginella moellendorffii]
Unigene535_C.lanceolata	270	270	166	gi|115444931|ref|NP_001046245.1|	222	188	222	0.77	0.91	0	35	59.7	1e-08	--	Os02g0205000 [Oryza sativa Japonica Group] >gi|113535776|dbj|BAF08159.1| Os02g0205000 [Oryza sativa Japonica Group]
Unigene536_C.lanceolata	352	113	352	gi|15234824|ref|NP_195594.1|	665	307	387	0.45	0.7	0.01	81	74.3	4e-13	--	protein kinase family protein [Arabidopsis thaliana] >gi|75337951|sp|Q9T0J1.1|CRK26_ARATH RecName: Full=Cysteine-rich receptor-like protein kinase 26; Short=Cysteine-rich RLK26; Flags: Precursor >gi|4490335|emb|CAB38617.1| receptor-like protein kinase-like protein [Arabidopsis thaliana] >gi|7270866|emb|CAB80546.1| receptor-like protein kinase-like protein [Arabidopsis thaliana]
Unigene538_C.lanceolata	529	173	529	gi|297847712|ref|XP_002891737.1|	588	37	147	0.57	0.73	0	119	135	3e-31	--	sodium/calcium exchanger family protein [Arabidopsis lyrata subsp. lyrata] >gi|297337579|gb|EFH67996.1| sodium/calcium exchanger family protein [Arabidopsis lyrata subsp. lyrata]
Unigene539_C.lanceolata	1585	16	1545	gi|115480840|ref|NP_001064013.1|	813	226	750	0.51	0.66	0.05	538	543	1e-153	--	Os10g0101000 [Oryza sativa Japonica Group] >gi|31429736|gb|AAP51745.1| Protein kinase domain containing protein, expressed [Oryza sativa (japonica cultivar-group)] >gi|113638622|dbj|BAF25927.1| Os10g0101000 [Oryza sativa Japonica Group]
Unigene541_C.lanceolata	449	145	447	gi|9885799|gb|AAG01532.1|AF289465_1	303	20	120	0.77	0.86	0	101	162	2e-48	--	cyclin-dependent kinase B1-1 [Nicotiana tabacum]
Unigene542_C.lanceolata	273	1	273	gi|87162646|gb|ABD28441.1|	287	180	270	0.57	0.79	0	91	115	1e-25	--	Short-chain dehydrogenase/reductase SDR [Medicago truncatula]
Unigene543_C.lanceolata	642	340	2	gi|115462265|ref|NP_001054732.1|	606	260	372	0.75	0.87	0	113	178	3e-85	--	Os05g0163000 [Oryza sativa Japonica Group] >gi|113578283|dbj|BAF16646.1| Os05g0163000 [Oryza sativa Japonica Group]
Unigene545_C.lanceolata	362	286	354	gi|15237330|ref|NP_197140.1|	283	1	23	0.91	1	0	23	50.4	6e-06	--	NC domain-containing protein [Arabidopsis thaliana]
Unigene549_C.lanceolata	229	6	218	gi|297832004|ref|XP_002883884.1|	393	79	149	0.56	0.67	0	71	92.4	1e-18	--	ATLIP1 [Arabidopsis lyrata subsp. lyrata] >gi|297329724|gb|EFH60143.1| ATLIP1 [Arabidopsis lyrata subsp. lyrata]
Unigene550_C.lanceolata	513	511	110	gi|10638398|emb|CAC11105.1|	178	9	148	0.34	0.54	0.06	144	73.9	8e-13	--	resistance gene alike [Aegilops ventricosa]
Unigene551_C.lanceolata	218	216	1	gi|5915821|sp|O48928.1|C77A3_SOYBN	513	117	188	0.43	0.72	0	72	68.6	2e-11	--	RecName: Full=Cytochrome P450 77A3 >gi|2739010|gb|AAB94593.1| CYP77A3p [Glycine max]
Unigene552_C.lanceolata	970	769	428	gi|159485786|ref|XP_001700925.1|	2117	1179	1290	0.39	0.56	0	114	80.1	4e-14	--	flagellar associated protein [Chlamydomonas reinhardtii] >gi|158281424|gb|EDP07179.1| flagellar associated protein [Chlamydomonas reinhardtii]
Unigene553_C.lanceolata	378	378	1	gi|224061915|ref|XP_002300662.1|	554	216	342	0.64	0.78	0.01	128	161	2e-39	--	acyl:coa ligase [Populus trichocarpa] >gi|222842388|gb|EEE79935.1| acyl:coa ligase [Populus trichocarpa]
Unigene554_C.lanceolata	974	6	974	gi|297848954|ref|XP_002892358.1|	440	4	314	0.36	0.55	0.04	338	201	9e-51	--	zinc finger family protein [Arabidopsis lyrata subsp. lyrata] >gi|297338200|gb|EFH68617.1| zinc finger family protein [Arabidopsis lyrata subsp. lyrata]
Unigene555_C.lanceolata	1047	373	2	gi|18399194|ref|NP_564443.1|	477	207	331	0.69	0.84	0.02	127	182	8e-88	--	exostosin family protein [Arabidopsis thaliana] >gi|5091619|gb|AAD39607.1|AC007454_6 F23M19.7 [Arabidopsis thaliana]
Unigene556_C.lanceolata	224	1	222	gi|302807568|ref|XP_002985478.1|	1384	652	731	0.48	0.67	0.07	80	85.5	2e-16	--	ATP-binding cassette transporter [Selaginella moellendorffii] >gi|300146684|gb|EFJ13352.1| ATP-binding cassette transporter [Selaginella moellendorffii]
Unigene558_C.lanceolata	780	12	452	gi|15220198|ref|NP_178182.1|	349	209	349	0.66	0.76	0	147	199	4e-50	--	transducin family protein / WD-40 repeat family protein [Arabidopsis thaliana] >gi|83305440|sp|Q38942.2|RAE1L_ARATH RecName: Full=Rae1-like protein At1g80670 >gi|6503279|gb|AAF14655.1|AC011713_3 F23A5.2(form2) [Arabidopsis thaliana] >gi|94442413|gb|ABF18994.1| At1g80670 [Arabidopsis thaliana]
Unigene559_C.lanceolata	899	535	236	gi|226497350|ref|NP_001149756.1|	319	207	315	0.42	0.58	0.1	112	80.1	3e-14	--	LOC100283383 [Zea mays] >gi|195632052|gb|ACG36684.1| ZAC [Zea mays]
Unigene560_C.lanceolata	1913	198	584	gi|224119358|ref|XP_002318052.1|	312	1	128	0.61	0.76	0	129	172	2e-41	--	f-box family protein [Populus trichocarpa] >gi|222858725|gb|EEE96272.1| f-box family protein [Populus trichocarpa]
Unigene561_C.lanceolata	492	89	490	gi|19705584|gb|AAL27709.3|AF433643_1	588	103	236	0.75	0.82	0	134	234	3e-61	--	vacuolar invertase [Citrus sinensis]
Unigene563_C.lanceolata	457	235	456	gi|115460308|ref|NP_001053754.1|	504	140	212	0.67	0.85	0	74	105	1e-22	--	Os04g0599800 [Oryza sativa Japonica Group] >gi|113565325|dbj|BAF15668.1| Os04g0599800 [Oryza sativa Japonica Group]
Unigene564_C.lanceolata	937	2	172	gi|168024576|ref|XP_001764812.1|	374	309	370	0.46	0.61	0.09	63	53.9	3e-06	--	predicted protein [Physcomitrella patens subsp. patens] >gi|162684106|gb|EDQ70511.1| predicted protein [Physcomitrella patens subsp. patens]
Unigene565_C.lanceolata	653	649	224	gi|297725967|ref|NP_001175347.1|	484	171	324	0.28	0.45	0.07	154	72.4	4e-12	--	Os07g0692401 [Oryza sativa Japonica Group] >gi|255678081|dbj|BAH94075.1| Os07g0692401 [Oryza sativa Japonica Group]
Unigene566_C.lanceolata	1416	3	1112	gi|224102139|ref|XP_002312562.1|	520	142	510	0.53	0.74	0	370	419	1e-116	--	beta-ketoacyl-coa synthase family protein [Populus trichocarpa] >gi|222852382|gb|EEE89929.1| beta-ketoacyl-coa synthase family protein [Populus trichocarpa]
Unigene569_C.lanceolata	1100	3	1100	gi|108710468|gb|ABF98263.1|	587	68	429	0.43	0.61	0.03	378	302	4e-81	--	POT family protein, expressed [Oryza sativa (japonica cultivar-group)]
Unigene572_C.lanceolata	499	482	6	gi|297600812|ref|NP_001049898.2|	630	314	485	0.44	0.61	0.07	172	163	1e-39	--	Os03g0307700 [Oryza sativa Japonica Group] >gi|108707747|gb|ABF95542.1| expressed protein [Oryza sativa (japonica cultivar-group)] >gi|255674450|dbj|BAF11812.2| Os03g0307700 [Oryza sativa Japonica Group]
Unigene575_C.lanceolata	827	466	134	gi|30102820|gb|AAP21328.1|	112	1	111	0.64	0.79	0	111	169	4e-41	--	At3g09085 [Arabidopsis thaliana]
Unigene576_C.lanceolata	332	4	156	gi|168064987|ref|XP_001784438.1|	534	488	534	0.49	0.74	0	51	56.2	1e-07	--	predicted protein [Physcomitrella patens subsp. patens] >gi|162664009|gb|EDQ50745.1| predicted protein [Physcomitrella patens subsp. patens]
Unigene577_C.lanceolata	1396	1147	422	gi|18394294|ref|NP_563984.1|	242	1	242	0.37	0.58	0.02	247	150	3e-35	--	mitochondrial glycoprotein family protein / MAM33 family protein [Arabidopsis thaliana] >gi|8927665|gb|AAF82156.1|AC034256_20 Contains weak similarity to suAprgA1 from Emericella nidulans gb|Y17330. EST gb|AI997956 comes from this gene [Arabidopsis thaliana] >gi|15215660|gb|AAK91375.1| At1g15870/F7H2_19 [Arabidopsis thaliana] >gi|20334884|gb|AAM16198.1| At1g15870/F7H2_19 [Arabidopsis thaliana]
Unigene578_C.lanceolata	1543	1194	352	gi|115478593|ref|NP_001062890.1|	319	34	314	0.68	0.78	0	281	410	1e-113	--	Os09g0327400 [Oryza sativa Japonica Group] >gi|48716905|dbj|BAD23600.1| apospory-associated protein C-like [Oryza sativa Japonica Group] >gi|113631123|dbj|BAF24804.1| Os09g0327400 [Oryza sativa Japonica Group]
Unigene580_C.lanceolata	387	293	3	gi|28261013|gb|AAO32795.1|	207	10	107	0.5	0.63	0.01	98	94	5e-19	--	germin-like protein 1 [Medicago truncatula]
Unigene581_C.lanceolata	372	3	299	gi|115458604|ref|NP_001052902.1|	198	100	197	0.43	0.68	0	99	92.8	1e-18	--	Os04g0445400 [Oryza sativa Japonica Group] >gi|38344544|emb|CAD40966.2| OSJNBa0027P08.12 [Oryza sativa (japonica cultivar-group)] >gi|113564473|dbj|BAF14816.1| Os04g0445400 [Oryza sativa Japonica Group] >gi|116310229|emb|CAH67238.1| OSIGBa0140O07.6 [Oryza sativa (indica cultivar-group)]
Unigene583_C.lanceolata	1556	168	1424	gi|115475155|ref|NP_001061174.1|	609	99	517	0.61	0.8	0	419	546	1e-154	--	Os08g0191900 [Oryza sativa Japonica Group] >gi|113623143|dbj|BAF23088.1| Os08g0191900 [Oryza sativa Japonica Group]
Unigene584_C.lanceolata	344	95	220	gi|195638192|gb|ACG38564.1|	291	251	291	0.61	0.76	0	42	58.2	3e-08	--	cerebral protein 1 [Zea mays]
Unigene585_C.lanceolata	391	389	3	gi|11071974|dbj|BAB17320.1|	467	309	438	0.67	0.75	0	130	179	9e-45	--	elicitor inducible beta-1,3-glucanase NtEIG-E76 [Nicotiana tabacum]
Unigene587_C.lanceolata	1656	2	1042	gi|115467884|ref|NP_001057541.1|	444	44	389	0.6	0.78	0	348	435	1e-121	--	Os06g0331300 [Oryza sativa Japonica Group] >gi|113595581|dbj|BAF19455.1| Os06g0331300 [Oryza sativa Japonica Group]
Unigene590_C.lanceolata	406	3	404	gi|78100210|gb|ABB20912.1|	528	331	464	0.6	0.76	0	134	183	6e-46	--	P450 mono-oxygenase [Stevia rebaudiana]
Unigene591_C.lanceolata	486	224	3	gi|241872566|gb|ACS69068.1|	744	1	74	0.77	0.85	0	74	126	9e-29	--	CULLIN1-like protein 1 [Lilium longiflorum]
Unigene592_C.lanceolata	1583	1	654	gi|224111430|ref|XP_002315852.1|	663	282	469	0.32	0.47	0	220	85.9	1e-15	--	type-b response regulator [Populus trichocarpa] >gi|222864892|gb|EEF02023.1| type-b response regulator [Populus trichocarpa]
Unigene593_C.lanceolata	4041	277	3561	gi|115436478|ref|NP_001042997.1|	1067	2	1067	0.46	0.61	0.01	1112	877	0	--	Os01g0355600 [Oryza sativa Japonica Group] >gi|113532528|dbj|BAF04911.1| Os01g0355600 [Oryza sativa Japonica Group]
Unigene594_C.lanceolata	1152	933	268	gi|18417145|ref|NP_567799.1|	237	16	237	0.57	0.77	0	222	310	2e-83	--	ULT1 (ULTRAPETALA1); DNA binding [Arabidopsis thaliana] >gi|61217374|sp|Q8GZA8.1|ULT1_ARATH RecName: Full=Protein ULTRAPETALA 1 >gi|111074294|gb|ABH04520.1| At4g28190 [Arabidopsis thaliana]
Unigene597_C.lanceolata	530	7	528	gi|115478915|ref|NP_001063051.1|	692	341	514	0.68	0.83	0	174	266	7e-71	--	Os09g0379900 [Oryza sativa Japonica Group] >gi|113631284|dbj|BAF24965.1| Os09g0379900 [Oryza sativa Japonica Group]
Unigene598_C.lanceolata	846	80	844	gi|145360874|ref|NP_181679.3|	341	24	278	0.68	0.83	0	255	358	5e-98	--	electron carrier/ heme binding / peroxidase [Arabidopsis thaliana]
Unigene599_C.lanceolata	271	3	191	gi|197307696|gb|ACH60199.1|	96	20	82	0.79	0.85	0	63	108	3e-23	--	auxin-responsive family protein [Pseudotsuga menziesii] >gi|197307698|gb|ACH60200.1| auxin-responsive family protein [Pseudotsuga menziesii] >gi|197307700|gb|ACH60201.1| auxin-responsive family protein [Pseudotsuga menziesii] >gi|197307702|gb|ACH60202.1| auxin-responsive family protein [Pseudotsuga menziesii] >gi|197307704|gb|ACH60203.1| auxin-responsive family protein [Pseudotsuga menziesii] >gi…
Unigene600_C.lanceolata	1668	208	879	gi|224071832|ref|XP_002303580.1|	987	438	661	0.82	0.89	0	224	372	1e-129	--	heavy metal ATPase [Populus trichocarpa] >gi|222841012|gb|EEE78559.1| heavy metal ATPase [Populus trichocarpa]
Unigene601_C.lanceolata	274	1	273	gi|39545742|emb|CAE04160.3|	407	174	264	0.75	0.85	0	91	148	2e-35	--	OSJNBb0034I13.3 [Oryza sativa (japonica cultivar-group)]
Unigene602_C.lanceolata	565	514	11	gi|75319886|sp|Q50EK4.1|C75A1_PINTA	525	18	182	0.55	0.72	0	168	187	7e-47	--	RecName: Full=Cytochrome P450 750A1; AltName: Full=Cytochrome P450 CYPC >gi|59800268|gb|AAX07433.1| cytochrome P450 CYPC [Pinus taeda]
Unigene603_C.lanceolata	1464	1407	13	gi|18402209|ref|NP_564528.1|	655	29	535	0.45	0.6	0.09	516	397	1e-109	--	RKL1; ATP binding / kinase/ protein serine/threonine kinase [Arabidopsis thaliana] >gi|75335279|sp|Q9LP77.1|Y1848_ARATH RecName: Full=Probable inactive receptor kinase At1g48480; Flags: Precursor >gi|8778688|gb|AAF79696.1|AC020889_4 T1N15.9 [Arabidopsis thaliana] >gi|209529789|gb|ACI49789.1| At1g48480 [Arabidopsis thaliana] >gi|224589420|gb|ACN59244.1| leucine-rich repeat receptor-like protein ki…
Unigene605_C.lanceolata	191	1	180	gi|87240979|gb|ABD32837.1|	322	158	218	0.49	0.72	0.01	61	68.2	3e-11	--	2OG-Fe(II) oxygenase [Medicago truncatula]
Unigene606_C.lanceolata	612	1	336	gi|226499788|ref|NP_001147967.1|	749	565	677	0.55	0.73	0	113	130	1e-29	--	carbohydrate binding protein [Zea mays] >gi|195614902|gb|ACG29281.1| carbohydrate binding protein [Zea mays]
Unigene607_C.lanceolata	345	52	345	gi|206206081|gb|ACI05987.1|	260	158	255	0.51	0.7	0.01	99	94.4	4e-19	--	kinase-like protein pac.W.VtB.209 [Platanus x acerifolia]
Unigene608_C.lanceolata	1073	19	1071	gi|2245113|emb|CAB10535.1|	534	7	348	0.56	0.7	0.01	358	399	1e-110	--	glycerol-3-phosphate permease like protein [Arabidopsis thaliana] >gi|7268507|emb|CAB78758.1| glycerol-3-phosphate permease like protein [Arabidopsis thaliana]
Unigene609_C.lanceolata	721	522	13	gi|18416604|ref|NP_568250.1|	553	17	175	0.47	0.64	0	170	167	9e-41	--	UVB-resistance protein-related / regulator of chromosome condensation (RCC1) family protein [Arabidopsis thaliana] >gi|16604485|gb|AAL24248.1| AT5g11580/F15N18_170 [Arabidopsis thaliana] >gi|18958034|gb|AAL79590.1| AT5g11580/F15N18_170 [Arabidopsis thaliana]
Unigene610_C.lanceolata	606	585	208	gi|15230558|ref|NP_190736.1|	303	169	303	0.62	0.73	0.06	135	161	6e-39	--	short-chain dehydrogenase/reductase (SDR) family protein [Arabidopsis thaliana] >gi|6580150|emb|CAB63154.1| short-chain alcohol dehydrogenase-like protein [Arabidopsis thaliana]
Unigene611_C.lanceolata	1422	1392	574	gi|115479143|ref|NP_001063165.1|	1136	861	1135	0.39	0.62	0.02	279	205	1e-51	--	Os09g0413600 [Oryza sativa Japonica Group] >gi|113631398|dbj|BAF25079.1| Os09g0413600 [Oryza sativa Japonica Group]
Unigene613_C.lanceolata	673	639	202	gi|107597846|dbj|BAE95375.1|	291	12	150	0.47	0.6	0.02	149	134	1e-30	--	lectin [Cycas revoluta]
Unigene615_C.lanceolata	335	99	1	gi|255552938|ref|XP_002517512.1|	58	11	43	0.81	0.9	0	33	59.7	1e-08	--	conserved hypothetical protein [Ricinus communis] >gi|223543523|gb|EEF45054.1| conserved hypothetical protein [Ricinus communis]
Unigene616_C.lanceolata	260	4	252	gi|115279797|gb|ABI85391.1|	372	249	331	0.56	0.69	0	83	107	4e-23	--	transcription factor IIIA [Solanum lycopersicum] >gi|115279800|gb|ABI85393.1| transcription factor IIIA [Solanum lycopersicum]
Unigene617_C.lanceolata	1003	4	525	gi|1161167|gb|AAA85365.1|	298	117	289	0.58	0.77	0	174	216	4e-55	--	ethylene-forming enzyme [Picea glauca]
Unigene618_C.lanceolata	961	1	531	gi|253740260|gb|ACT34764.1|	763	447	637	0.43	0.62	0.07	191	155	3e-56	--	subtilisin-like protease preproenzyme [Nicotiana tabacum]
Unigene619_C.lanceolata	1459	1459	56	gi|42573790|ref|NP_974991.1|	487	28	486	0.57	0.69	0.02	480	520	1e-146	--	FAS2 (FASCIATA 2); nucleotide binding / protein binding [Arabidopsis thaliana] >gi|4884488|dbj|BAA77766.1| FAS2 [Arabidopsis thaliana] >gi|10178066|dbj|BAB11430.1| FAS2 [Arabidopsis thaliana]
Unigene622_C.lanceolata	203	203	3	gi|33186651|gb|AAP97495.1|	1083	835	902	0.41	0.6	0.01	68	50.1	8e-06	--	cellulose synthase [Solanum tuberosum]
Unigene623_C.lanceolata	292	2	82	gi|50295899|gb|AAT73201.1|	144	117	143	1	1	0	27	60.1	8e-09	--	mannose-binding lectin [Taxus x media]
Unigene624_C.lanceolata	669	81	659	gi|116781001|gb|ABK21920.1|	319	27	218	0.29	0.44	0.04	202	83.2	2e-15	--	unknown [Picea sitchensis]
Unigene625_C.lanceolata	547	4	174	gi|294463967|gb|ADE77504.1|	256	198	254	0.54	0.66	0	57	62.4	3e-09	--	unknown [Picea sitchensis]
Unigene626_C.lanceolata	237	233	6	gi|75319883|sp|Q50EK0.1|C16B2_PICSI	497	90	165	0.56	0.71	0	76	89.4	1e-17	--	RecName: Full=Cytochrome P450 716B2; AltName: Full=Cytochrome P450 CYPA2 >gi|59800276|gb|AAX07437.1| cytochrome P450 CYPA2 [Picea sitchensis]
Unigene627_C.lanceolata	681	1	432	gi|297802800|ref|XP_002869284.1|	825	619	768	0.48	0.73	0.04	150	151	6e-36	--	lectin protein kinase family protein [Arabidopsis lyrata subsp. lyrata] >gi|297315120|gb|EFH45543.1| lectin protein kinase family protein [Arabidopsis lyrata subsp. lyrata]
Unigene628_C.lanceolata	1094	1	1065	gi|115466772|ref|NP_001056985.1|	486	132	485	0.75	0.89	0	355	588	1e-167	--	Os06g0182500 [Oryza sativa Japonica Group] >gi|55771369|dbj|BAD72536.1| LIM domain containing protein-like [Oryza sativa Japonica Group] >gi|113595025|dbj|BAF18899.1| Os06g0182500 [Oryza sativa Japonica Group]
Unigene630_C.lanceolata	1258	1151	1246	gi|115482436|ref|NP_001064811.1|	1063	953	984	0.62	0.84	0	32	50.1	3e-15	--	Os10g0467800 [Oryza sativa Japonica Group] >gi|75333132|sp|Q9AV71.1|CESA7_ORYSJ RecName: Full=Cellulose synthase A catalytic subunit 7 [UDP-forming]; AltName: Full=OsCesA7 >gi|113639420|dbj|BAF26725.1| Os10g0467800 [Oryza sativa Japonica Group]
Unigene631_C.lanceolata	579	3	485	gi|40645459|dbj|BAD06575.1|	375	209	369	0.73	0.85	0	161	246	1e-64	--	LEDI-5c protein [Lithospermum erythrorhizon]
Unigene632_C.lanceolata	2234	2092	290	gi|10177323|dbj|BAB10649.1|	629	5	622	0.59	0.75	0.03	623	716	0	--	replication protein A1 [Arabidopsis thaliana]
Unigene634_C.lanceolata	255	134	3	gi|224139476|ref|XP_002323130.1|	499	377	420	0.65	0.7	0	44	64.7	9e-19	--	cytochrome P450 [Populus trichocarpa] >gi|222867760|gb|EEF04891.1| cytochrome P450 [Populus trichocarpa]
Unigene636_C.lanceolata	1049	1049	9	gi|302786898|ref|XP_002975220.1|	684	153	502	0.56	0.73	0.01	351	379	1e-104	--	ubiquitin-protein ligase, PUB17 [Selaginella moellendorffii] >gi|300157379|gb|EFJ24005.1| ubiquitin-protein ligase, PUB17 [Selaginella moellendorffii]
Unigene637_C.lanceolata	842	161	433	gi|15553678|gb|AAL01986.1|AF408704_1	1297	1185	1272	0.36	0.56	0	91	52.4	7e-06	--	I2C-5 [Solanum pimpinellifolium]
Unigene638_C.lanceolata	477	3	464	gi|162708002|gb|ABY19572.1|	178	10	162	0.32	0.45	0.03	159	56.2	1e-07	--	allergenic-related protein [Manihot esculenta]
Unigene639_C.lanceolata	207	20	202	gi|187471149|sp|A2YGL9.1|HOX18_ORYSI	256	163	223	0.59	0.73	0	61	72	2e-12	--	RecName: Full=Homeobox-leucine zipper protein HOX18; AltName: Full=HD-ZIP protein HOX18; AltName: Full=Homeodomain transcription factor HOX18; AltName: Full=OsHox18
Unigene640_C.lanceolata	319	2	319	gi|60592456|gb|AAX28838.1|	353	99	200	0.51	0.62	0.01	108	100	5e-21	--	zinc transporter protein ZIP2 [Fragaria x ananassa]
Unigene641_C.lanceolata	487	454	2	gi|115449281|ref|NP_001048420.1|	541	39	189	0.63	0.78	0	151	218	2e-56	--	Os02g0802200 [Oryza sativa Japonica Group] >gi|113537951|dbj|BAF10334.1| Os02g0802200 [Oryza sativa Japonica Group]
Unigene642_C.lanceolata	403	126	1	gi|168009836|ref|XP_001757611.1|	1120	104	145	0.64	0.83	0	42	64.7	3e-10	--	argonaute family member [Physcomitrella patens subsp. patens] >gi|162691305|gb|EDQ77668.1| argonaute family member [Physcomitrella patens subsp. patens]
Unigene643_C.lanceolata	212	3	209	gi|115443919|ref|NP_001045739.1|	599	440	508	0.44	0.6	0	69	66.6	8e-11	--	Os02g0124600 [Oryza sativa Japonica Group] >gi|113535270|dbj|BAF07653.1| Os02g0124600 [Oryza sativa Japonica Group]
Unigene644_C.lanceolata	893	35	694	gi|255584505|ref|XP_002532981.1|	247	8	230	0.28	0.48	0.02	226	100	3e-20	--	conserved hypothetical protein [Ricinus communis] >gi|223527245|gb|EEF29405.1| conserved hypothetical protein [Ricinus communis]
Unigene645_C.lanceolata	216	203	3	gi|294460870|gb|ADE76008.1|	170	31	97	0.34	0.62	0	67	53.9	6e-07	--	unknown [Picea sitchensis]
Unigene648_C.lanceolata	299	7	255	gi|40645459|dbj|BAD06575.1|	375	250	332	0.63	0.73	0	83	107	7e-30	--	LEDI-5c protein [Lithospermum erythrorhizon]
Unigene649_C.lanceolata	385	332	6	gi|224071491|ref|XP_002303486.1|	360	138	251	0.42	0.58	0.04	114	92	2e-18	--	2-oxoglutarate-dependent dioxygenase [Populus trichocarpa] >gi|222840918|gb|EEE78465.1| 2-oxoglutarate-dependent dioxygenase [Populus trichocarpa]
Unigene650_C.lanceolata	189	1	183	gi|300122645|emb|CBK23212.2|	296	120	180	0.45	0.57	0	61	50.8	5e-06	--	unnamed protein product [Blastocystis hominis]
Unigene652_C.lanceolata	335	1	333	gi|297839191|ref|XP_002887477.1|	528	240	351	0.45	0.69	0	112	114	5e-25	--	sugar transporter family protein [Arabidopsis lyrata subsp. lyrata] >gi|297333318|gb|EFH63736.1| sugar transporter family protein [Arabidopsis lyrata subsp. lyrata]
Unigene653_C.lanceolata	1120	315	1118	gi|115483602|ref|NP_001065471.1|	316	3	275	0.72	0.85	0.01	273	400	1e-110	--	Os10g0573700 [Oryza sativa Japonica Group] >gi|113640003|dbj|BAF27308.1| Os10g0573700 [Oryza sativa Japonica Group]
Unigene655_C.lanceolata	326	195	326	gi|302825520|ref|XP_002994371.1|	353	133	176	0.52	0.65	0	44	52.4	2e-06	--	hypothetical protein SELMODRAFT_432297 [Selaginella moellendorffii] >gi|300137726|gb|EFJ04563.1| hypothetical protein SELMODRAFT_432297 [Selaginella moellendorffii]
Unigene657_C.lanceolata	1001	905	633	gi|115432146|gb|ABI97350.1|	453	317	401	0.45	0.59	0	91	67	5e-22	--	cold-induced wall associated kinase [Ammopiptanthus mongolicus]
Unigene658_C.lanceolata	213	125	3	gi|115477166|ref|NP_001062179.1|	243	52	92	0.68	0.75	0	41	58.9	2e-08	--	Os08g0504500 [Oryza sativa Japonica Group] >gi|113624148|dbj|BAF24093.1| Os08g0504500 [Oryza sativa Japonica Group]
Unigene659_C.lanceolata	569	3	161	gi|226494103|ref|NP_001147386.1|	93	23	83	0.63	0.65	0.13	61	79.3	2e-14	--	adhesive/proline-rich protein [Zea mays] >gi|195605066|gb|ACG24363.1| adhesive/proline-rich protein [Zea mays] >gi|195605440|gb|ACG24550.1| adhesive/proline-rich protein [Zea mays] >gi|195606564|gb|ACG25112.1| adhesive/proline-rich protein [Zea mays] >gi|195610834|gb|ACG27247.1| adhesive/proline-rich protein [Zea mays] >gi|195652403|gb|ACG45669.1| adhesive/proline-rich protein [Zea mays] >gi|1956…
Unigene663_C.lanceolata	490	4	132	gi|115458672|ref|NP_001052936.1|	245	192	239	0.56	0.7	0.1	48	56.2	2e-07	--	Os04g0450100 [Oryza sativa Japonica Group] >gi|21740709|emb|CAD40830.1| OSJNBa0086B14.2 [Oryza sativa (japonica cultivar-group)] >gi|113564507|dbj|BAF14850.1| Os04g0450100 [Oryza sativa Japonica Group]
Unigene664_C.lanceolata	725	74	541	gi|225435082|ref|XP_002284448.1|	155	1	155	0.58	0.75	0.01	158	175	6e-43	--	PREDICTED: similar to 60S ribosomal protein L23A isoform 2 [Vitis vinifera] >gi|225435084|ref|XP_002284445.1| PREDICTED: similar to 60S ribosomal protein L23A isoform 1 [Vitis vinifera]
Unigene666_C.lanceolata	900	4	165	gi|35764438|dbj|BAC92722.1|	605	552	605	0.57	0.75	0	54	66.6	4e-10	--	limonene/borneol synthase [Chamaecyparis obtusa]
Unigene669_C.lanceolata	1051	413	1027	gi|113367236|gb|ABI34675.1|	525	5	169	0.31	0.44	0.04	215	71.2	2e-11	--	bZIP transcription factor bZIP28 [Glycine max]
Unigene670_C.lanceolata	260	3	257	gi|115460102|ref|NP_001053651.1|	340	169	254	0.48	0.67	0.01	86	85.9	1e-16	--	Os04g0581000 [Oryza sativa Japonica Group] >gi|38345872|emb|CAD41169.2| OSJNBa0064M23.14 [Oryza sativa (japonica cultivar-group)] >gi|113565222|dbj|BAF15565.1| Os04g0581000 [Oryza sativa Japonica Group]
Unigene671_C.lanceolata	1376	1374	136	gi|18425181|ref|NP_569048.1|	757	257	665	0.67	0.78	0	413	563	1e-159	--	ARA12; serine-type endopeptidase [Arabidopsis thaliana] >gi|75099392|sp|O65351.1|SUBL_ARATH RecName: Full=Subtilisin-like protease; AltName: Full=Cucumisin-like serine protease; Flags: Precursor >gi|3176874|gb|AAC18851.1| cucumisin-like serine protease [Arabidopsis thaliana] >gi|9758435|dbj|BAB09021.1| cucumisin-like serine protease [Arabidopsis thaliana]
Unigene672_C.lanceolata	218	4	210	gi|21655199|gb|AAM28914.1|	348	79	145	0.38	0.63	0.02	71	58.2	3e-08	--	TIR/P-loop/LRR [Pinus taeda]
Unigene673_C.lanceolata	1208	1193	3	gi|2252472|emb|CAB10698.1|	517	20	406	0.69	0.81	0	400	555	1e-157	--	argininosuccinate lyase [Arabidopsis thaliana]
Unigene676_C.lanceolata	260	1	150	gi|197310522|gb|ACH61612.1|	69	20	69	0.86	0.94	0	50	98.2	3e-20	--	phosphate-responsive protein [Pseudotsuga menziesii] >gi|197310524|gb|ACH61613.1| phosphate-responsive protein [Pseudotsuga menziesii] >gi|197310526|gb|ACH61614.1| phosphate-responsive protein [Pseudotsuga menziesii] >gi|197310528|gb|ACH61615.1| phosphate-responsive protein [Pseudotsuga menziesii] >gi|197310530|gb|ACH61616.1| phosphate-responsive protein [Pseudotsuga menziesii] >gi|197310532|gb|A…
Unigene677_C.lanceolata	530	4	426	gi|297806327|ref|XP_002871047.1|	359	44	177	0.41	0.61	0	142	99.4	2e-20	--	GDSL-motif lipase/hydrolase family protein [Arabidopsis lyrata subsp. lyrata] >gi|297316884|gb|EFH47306.1| GDSL-motif lipase/hydrolase family protein [Arabidopsis lyrata subsp. lyrata]
Unigene678_C.lanceolata	743	1	156	gi|115465205|ref|NP_001056202.1|	544	434	485	0.53	0.73	0	52	60.5	5e-19	--	Os05g0543200 [Oryza sativa Japonica Group] >gi|113579753|dbj|BAF18116.1| Os05g0543200 [Oryza sativa Japonica Group]
Unigene679_C.lanceolata	412	4	411	gi|62733050|gb|AAX95167.1|	606	95	229	0.55	0.71	0	136	156	6e-38	--	receptor-like protein kinase [Oryza sativa Japonica Group] >gi|77549577|gb|ABA92374.1| Protein kinase domain containing protein, expressed [Oryza sativa (japonica cultivar-group)]
Unigene681_C.lanceolata	838	836	21	gi|168066437|ref|XP_001785144.1|	547	180	507	0.31	0.42	0.2	342	116	4e-25	--	predicted protein [Physcomitrella patens subsp. patens] >gi|162663266|gb|EDQ50040.1| predicted protein [Physcomitrella patens subsp. patens]
Unigene683_C.lanceolata	195	3	194	gi|116793116|gb|ABK26619.1|	164	67	131	0.56	0.72	0.01	65	70.9	4e-12	--	unknown [Picea sitchensis]
Unigene684_C.lanceolata	977	975	142	gi|225032620|gb|ACN80147.1|	536	235	526	0.66	0.78	0.04	292	388	1e-107	--	phosphate transporter 2 [Glycine max]
Unigene685_C.lanceolata	1720	774	1718	gi|302398689|gb|ADL36639.1|	541	89	391	0.47	0.55	0.07	341	272	1e-71	--	C2H2L domain class transcription factor [Malus x domestica]
Unigene689_C.lanceolata	583	500	3	gi|198444876|gb|ACH88356.1|	358	1	164	0.45	0.6	0.04	174	141	4e-33	--	S-adenosyl-L-methionine:salicylic acid carboxyl methyltransferase 1 [Nicotiana tabacum]
Unigene690_C.lanceolata	457	4	243	gi|223452468|gb|ACM89561.1|	690	555	634	0.58	0.76	0	80	108	3e-23	--	receptor-like protein kinase precusor-like protein [Glycine max] >gi|223452568|gb|ACM89611.1| receptor-like protein kinase [Glycine max]
Unigene696_C.lanceolata	946	944	165	gi|110816011|gb|ABG91753.1|	351	89	347	0.7	0.84	0	260	378	1e-104	--	phenylpropenal double-bond reductase [Pinus taeda]
Unigene697_C.lanceolata	1203	903	115	gi|240254272|ref|NP_564685.4|	287	2	281	0.48	0.57	0.1	294	206	6e-52	--	SR33; RNA binding / protein binding [Arabidopsis thaliana] >gi|6572475|gb|AAF17288.1|AF099940_1 Serine/arginine-rich protein [Arabidopsis thaliana] >gi|9843659|emb|CAC03603.1| SC35-like splicing factor SCL33, 33 kD [Arabidopsis thaliana] >gi|56744214|gb|AAW28547.1| At1g55310 [Arabidopsis thaliana]
Unigene698_C.lanceolata	190	185	9	gi|115435726|ref|NP_001042621.1|	322	226	284	0.72	0.79	0	59	100	7e-21	--	Os01g0255000 [Oryza sativa Japonica Group] >gi|113532152|dbj|BAF04535.1| Os01g0255000 [Oryza sativa Japonica Group]
Unigene699_C.lanceolata	1322	1118	171	gi|116309868|emb|CAH66906.1|	524	1	300	0.28	0.42	0.04	330	87.4	4e-16	--	H0823A09.7 [Oryza sativa (indica cultivar-group)] >gi|116310279|emb|CAH67298.1| OSIGBa0102D10.1 [Oryza sativa (indica cultivar-group)]
Unigene700_C.lanceolata	3465	22	2922	gi|297817502|ref|XP_002876634.1|	1302	493	1300	0.27	0.41	0.03	1003	253	1e-65	--	nucleotidyltransferase [Arabidopsis lyrata subsp. lyrata] >gi|297322472|gb|EFH52893.1| nucleotidyltransferase [Arabidopsis lyrata subsp. lyrata]
Unigene703_C.lanceolata	1469	279	1424	gi|115458014|ref|NP_001052607.1|	425	10	425	0.58	0.74	0.08	417	484	1e-136	--	Os04g0382300 [Oryza sativa Japonica Group] >gi|38346640|emb|CAD40738.2| OSJNBa0072D21.10 [Oryza sativa (japonica cultivar-group)] >gi|113564178|dbj|BAF14521.1| Os04g0382300 [Oryza sativa Japonica Group] >gi|116309289|emb|CAH66379.1| OSIGBa0092E09.6 [Oryza sativa (indica cultivar-group)]
Unigene706_C.lanceolata	395	2	394	gi|110816011|gb|ABG91753.1|	351	147	276	0.76	0.88	0	131	208	2e-53	--	phenylpropenal double-bond reductase [Pinus taeda]
Unigene707_C.lanceolata	1315	1071	46	gi|157273652|gb|ABV27480.1|	436	40	388	0.49	0.66	0.02	349	321	1e-86	--	fasciclin-like arabinogalactan protein 9 [Gossypium hirsutum]
Unigene708_C.lanceolata	725	720	157	gi|10086478|gb|AAG12538.1|AC015446_19	337	137	334	0.35	0.53	0.09	208	110	2e-23	--	Similar to AIG1 protein [Arabidopsis thaliana] >gi|10092443|gb|AAG12846.1|AC079286_3 disease resistance protein AIG1; 5333-4002 [Arabidopsis thaliana] >gi|21593218|gb|AAM65167.1| AIG1-like protein, 5' partial [Arabidopsis thaliana]
Unigene709_C.lanceolata	643	638	105	gi|10086478|gb|AAG12538.1|AC015446_19	337	137	328	0.33	0.51	0.12	203	100	1e-20	--	Similar to AIG1 protein [Arabidopsis thaliana] >gi|10092443|gb|AAG12846.1|AC079286_3 disease resistance protein AIG1; 5333-4002 [Arabidopsis thaliana] >gi|21593218|gb|AAM65167.1| AIG1-like protein, 5' partial [Arabidopsis thaliana]
Unigene710_C.lanceolata	242	240	1	gi|115484415|ref|NP_001065869.1|	1003	896	976	0.4	0.66	0.01	81	68.2	3e-11	--	Os11g0172700 [Oryza sativa Japonica Group] >gi|62701959|gb|AAX93032.1| expressed protein [Oryza sativa Japonica Group] >gi|77548851|gb|ABA91648.1| Leucine Rich Repeat family protein, expressed [Oryza sativa (japonica cultivar-group)] >gi|113644573|dbj|BAF27714.1| Os11g0172700 [Oryza sativa Japonica Group]
Unigene712_C.lanceolata	885	828	397	gi|46931230|gb|AAT06419.1|	205	63	205	0.46	0.61	0	144	123	3e-27	--	At1g55340 [Arabidopsis thaliana] >gi|48310451|gb|AAT41823.1| At1g55340 [Arabidopsis thaliana]
Unigene716_C.lanceolata	2030	1374	691	gi|297828674|ref|XP_002882219.1|	231	1	231	0.43	0.61	0.03	236	207	4e-52	--	zinc finger family protein [Arabidopsis lyrata subsp. lyrata] >gi|297328059|gb|EFH58478.1| zinc finger family protein [Arabidopsis lyrata subsp. lyrata]
Unigene717_C.lanceolata	606	450	19	gi|192910796|gb|ACF06506.1|	145	1	145	0.81	0.91	0	145	240	1e-62	--	RNA polymerase [Elaeis guineensis]
Unigene719_C.lanceolata	1073	92	1069	gi|1708191|sp|Q07423.1|HEX6_RICCO	510	13	339	0.63	0.81	0	328	427	1e-118	--	RecName: Full=Hexose carrier protein HEX6 >gi|467319|gb|AAA79857.1| hexose carrier protein [Ricinus communis]
Unigene722_C.lanceolata	476	306	1	gi|302845449|ref|XP_002954263.1|	622	205	307	0.38	0.47	0	103	90.1	9e-18	--	extracellular matrix glycoprotein pherophorin-V40 [Volvox carteri f. nagariensis] >gi|300260468|gb|EFJ44687.1| extracellular matrix glycoprotein pherophorin-V40 [Volvox carteri f. nagariensis]
Unigene723_C.lanceolata	329	324	34	gi|124360576|gb|ABN08575.1|	1124	836	933	0.4	0.59	0.01	98	86.3	1e-16	--	Esterase/lipase/thioesterase; Lipase, active site [Medicago truncatula]
Unigene724_C.lanceolata	260	1	228	gi|158822005|gb|ABW80964.1|	628	548	623	0.57	0.8	0	76	100	5e-21	--	alpha pinene synthase [Chamaecyparis formosensis]
Unigene726_C.lanceolata	192	4	192	gi|190896660|gb|ACE96843.1|	240	78	144	0.43	0.62	0.05	67	60.8	5e-09	--	expressed protein [Populus tremula] >gi|190896664|gb|ACE96845.1| expressed protein [Populus tremula] >gi|190896672|gb|ACE96849.1| expressed protein [Populus tremula] >gi|190896676|gb|ACE96851.1| expressed protein [Populus tremula] >gi|190896678|gb|ACE96852.1| expressed protein [Populus tremula] >gi|190896680|gb|ACE96853.1| expressed protein [Populus tremula] >gi|190896682|gb|ACE96854.1| expressed…
Unigene727_C.lanceolata	318	131	3	gi|226494135|ref|NP_001148004.1|	498	69	111	0.62	0.81	0	43	60.5	6e-09	--	serine carboxypeptidase [Zea mays] >gi|195615072|gb|ACG29366.1| serine carboxypeptidase [Zea mays]
Unigene728_C.lanceolata	255	246	1	gi|19909879|dbj|BAB87118.1|	528	382	463	0.52	0.74	0	82	99.4	1e-20	--	cytochrome P450 [Oryza sativa]
Unigene731_C.lanceolata	412	2	412	gi|193795882|gb|ACF21994.1|	288	68	205	0.43	0.62	0	138	106	9e-23	--	NBS-coding resistance gene protein [Nicotiana tabacum]
Unigene733_C.lanceolata	220	49	219	gi|115477581|ref|NP_001062386.1|	940	518	574	0.43	0.71	0	57	58.2	3e-08	--	Os08g0541300 [Oryza sativa Japonica Group] >gi|113624355|dbj|BAF24300.1| Os08g0541300 [Oryza sativa Japonica Group]
Unigene734_C.lanceolata	387	8	175	gi|148907047|gb|ABR16667.1|	617	564	616	0.46	0.73	0	56	55.1	2e-07	--	unknown [Picea sitchensis]
Unigene735_C.lanceolata	819	810	1	gi|215276017|gb|ACJ65020.1|	366	79	352	0.65	0.78	0.01	274	375	1e-103	--	mitochondrial substrate carrier [Populus trichocarpa]
Unigene738_C.lanceolata	229	125	3	gi|33636084|emb|CAD91335.1|	519	5	45	0.65	0.7	0	41	56.6	8e-08	--	monosaccharide transporter [Glycine max]
Unigene739_C.lanceolata	201	1	201	gi|18650600|gb|AAL75900.1|	430	157	223	0.74	0.85	0	67	112	1e-24	--	AT4g38220/F20D10_340 [Arabidopsis thaliana]
Unigene740_C.lanceolata	2141	1840	902	gi|6899649|gb|AAF31026.1|AC012189_8	360	48	357	0.52	0.63	0.02	322	290	4e-77	--	T15D22.8 [Arabidopsis thaliana]
Unigene742_C.lanceolata	1438	395	1018	gi|229609855|gb|ACQ83543.1|	212	1	206	0.69	0.86	0	208	300	3e-80	--	calcineurin B-like protein 01 [Selaginella moellendorffii]
Unigene745_C.lanceolata	1251	997	2	gi|51536590|gb|AAU05533.1|	518	175	503	0.69	0.8	0	332	455	1e-146	--	At4g04320 [Arabidopsis thaliana]
Unigene746_C.lanceolata	207	2	202	gi|15234169|ref|NP_193652.1|	595	226	292	0.71	0.85	0	67	108	2e-23	--	NCED4 (NINE-CIS-EPOXYCAROTENOID DIOXYGENASE 4) [Arabidopsis thaliana] >gi|75318399|sp|O49675.1|CCD4_ARATH RecName: Full=Probable carotenoid cleavage dioxygenase 4, chloroplastic; Short=AtCCD4; AltName: Full=AtNCED4; Flags: Precursor >gi|2828292|emb|CAA16706.1| neoxanthin cleavage enzyme-like protein [Arabidopsis thaliana] >gi|7268712|emb|CAB78919.1| neoxanthin cleavage enzyme-like protein [Arabid…
Unigene747_C.lanceolata	268	2	181	gi|148909281|gb|ABR17740.1|	497	109	168	0.51	0.61	0	60	59.7	1e-08	--	unknown [Picea sitchensis]
Unigene748_C.lanceolata	215	141	1	gi|10177334|dbj|BAB10683.1|	529	97	143	0.72	0.87	0	47	80.5	2e-18	--	lysosomal Pro-X carboxypeptidase [Arabidopsis thaliana]
Unigene751_C.lanceolata	196	8	196	gi|12248378|dbj|BAB20075.1|	349	89	153	0.45	0.67	0.07	68	56.6	9e-08	--	dihydroflavonol 4-reductase [Torenia hybrida]
Unigene753_C.lanceolata	2003	671	1336	gi|115441817|ref|NP_001045188.1|	481	169	417	0.45	0.6	0.1	249	187	6e-47	--	Os01g0915600 [Oryza sativa Japonica Group] >gi|113534719|dbj|BAF07102.1| Os01g0915600 [Oryza sativa Japonica Group]
Unigene754_C.lanceolata	1136	81	1136	gi|115460090|ref|NP_001053645.1|	533	103	472	0.51	0.66	0.07	379	366	1e-100	--	Os04g0579700 [Oryza sativa Japonica Group] >gi|32488518|emb|CAE03270.1| OSJNBa0011J08.25 [Oryza sativa (japonica cultivar-group)] >gi|38345861|emb|CAD41158.2| OSJNBa0064M23.3 [Oryza sativa (japonica cultivar-group)] >gi|113565216|dbj|BAF15559.1| Os04g0579700 [Oryza sativa Japonica Group]
Unigene758_C.lanceolata	486	307	2	gi|226529942|ref|NP_001148546.1|	215	50	152	0.43	0.68	0	103	85.9	2e-16	--	N-acetyltransferase [Zea mays] >gi|195620308|gb|ACG31984.1| N-acetyltransferase [Zea mays]
Unigene759_C.lanceolata	875	196	873	gi|110740798|dbj|BAE98496.1|	388	1	230	0.74	0.82	0.02	231	347	9e-95	--	calcium-dependent protein kinase [Arabidopsis thaliana]
Unigene760_C.lanceolata	2222	2004	1420	gi|115488588|ref|NP_001066781.1|	543	23	217	0.68	0.84	0	195	278	6e-99	--	Os12g0485400 [Oryza sativa Japonica Group] >gi|122248588|sp|Q2QQS5.1|CCT14_ORYSJ RecName: Full=Cyclin-T1-4; Short=CycT1;4 >gi|113649288|dbj|BAF29800.1| Os12g0485400 [Oryza sativa Japonica Group]
Unigene762_C.lanceolata	409	320	189	gi|18406052|ref|NP_565982.1|	344	126	169	0.77	0.88	0	44	78.2	3e-14	--	DNAJ heat shock N-terminal domain-containing protein [Arabidopsis thaliana] >gi|17978968|gb|AAL47445.1| At2g42750/F7D19.25 [Arabidopsis thaliana] >gi|20197961|gb|AAD21732.2| expressed protein [Arabidopsis thaliana] >gi|20453337|gb|AAM19907.1| At2g42750/F7D19.25 [Arabidopsis thaliana]
Unigene765_C.lanceolata	409	407	168	gi|294463848|gb|ADE77447.1|	329	103	182	0.45	0.62	0	80	68.2	3e-11	--	unknown [Picea sitchensis]
Unigene766_C.lanceolata	254	158	6	gi|255653122|gb|ACJ06634.3|	315	59	110	0.51	0.69	0.01	52	55.8	1e-07	--	class I chitinase [Musa AB Group] >gi|296784833|gb|ADH10169.2| chitinase [Musa AB Group]
Unigene768_C.lanceolata	3082	1806	2684	gi|18405755|ref|NP_564716.1|	692	402	692	0.68	0.81	0	294	424	1e-180	--	CwfJ-like family protein [Arabidopsis thaliana]
Unigene770_C.lanceolata	292	254	3	gi|212717135|gb|ACJ37409.1|	1173	74	158	0.49	0.69	0.01	85	89	2e-17	--	ATP binding/protein serine/threonine kinase [Glycine max]
Unigene771_C.lanceolata	469	331	32	gi|168037962|ref|XP_001771471.1|	581	136	240	0.38	0.55	0.04	105	55.5	2e-07	--	predicted protein [Physcomitrella patens subsp. patens] >gi|162677198|gb|EDQ63671.1| predicted protein [Physcomitrella patens subsp. patens]
Unigene772_C.lanceolata	180	178	8	gi|115472265|ref|NP_001059731.1|	490	311	368	0.56	0.68	0.01	58	70.1	7e-12	--	Os07g0503900 [Oryza sativa Japonica Group] >gi|113611267|dbj|BAF21645.1| Os07g0503900 [Oryza sativa Japonica Group]
Unigene775_C.lanceolata	551	527	270	gi|115463463|ref|NP_001055331.1|	533	432	517	0.52	0.73	0	86	105	2e-22	--	Os05g0366600 [Oryza sativa Japonica Group] >gi|75288633|sp|Q60DX8.1|BGL22_ORYSJ RecName: Full=Beta-glucosidase 22; Short=Os5bglu22; Flags: Precursor >gi|113578882|dbj|BAF17245.1| Os05g0366600 [Oryza sativa Japonica Group]
Unigene776_C.lanceolata	505	504	103	gi|22330529|ref|NP_683486.1|	703	286	417	0.45	0.59	0	134	97.4	7e-20	--	leucine-rich repeat family protein [Arabidopsis thaliana]
Unigene779_C.lanceolata	590	322	588	gi|18397715|ref|NP_566293.1|	201	58	145	0.42	0.57	0.03	92	72	4e-12	--	glycine-rich protein [Arabidopsis thaliana]
Unigene781_C.lanceolata	1764	1475	225	gi|115488690|ref|NP_001066832.1|	410	1	409	0.72	0.84	0	419	612	1e-174	--	Os12g0502800 [Oryza sativa Japonica Group] >gi|113649339|dbj|BAF29851.1| Os12g0502800 [Oryza sativa Japonica Group]
Unigene782_C.lanceolata	1357	3	1046	gi|225442485|ref|XP_002278313.1|	1493	681	1038	0.67	0.82	0.02	358	489	0	--	PREDICTED: similar to PDR8/PEN3 (PLEIOTROPIC DRUG RESISTANCE8); ATPase, coupled to transmembrane movement of substances / cadmium ion transmembrane transporter [Vitis vinifera]
Unigene783_C.lanceolata	563	9	320	gi|297817598|ref|XP_002876682.1|	152	6	115	0.31	0.55	0.09	115	57	1e-07	--	binding protein [Arabidopsis lyrata subsp. lyrata] >gi|297322520|gb|EFH52941.1| binding protein [Arabidopsis lyrata subsp. lyrata]
Unigene785_C.lanceolata	650	649	302	gi|116793116|gb|ABK26619.1|	164	27	145	0.61	0.74	0.02	119	142	3e-33	--	unknown [Picea sitchensis]
Unigene788_C.lanceolata	198	196	2	gi|221040364|dbj|BAH14961.1|	463	259	331	0.49	0.6	0.1	73	71.6	3e-12	--	UDP-sugar flavonoid 7-O-glycosyltransferase [Torenia hybrid cultivar]
Unigene789_C.lanceolata	1975	1921	260	gi|283131196|dbj|BAI63261.1|	580	32	578	0.58	0.73	0	556	655	0	--	trehalase [Nicotiana tabacum]
Unigene790_C.lanceolata	234	234	1	gi|115480091|ref|NP_001063639.1|	274	176	252	0.64	0.76	0	78	113	8e-25	--	Os09g0511700 [Oryza sativa Japonica Group] >gi|113631872|dbj|BAF25553.1| Os09g0511700 [Oryza sativa Japonica Group]
Unigene791_C.lanceolata	382	355	44	gi|31324528|gb|AAP47579.1|	641	74	177	0.5	0.75	0	104	117	4e-26	--	receptor kinase Lecrk [Gossypium hirsutum]
Unigene792_C.lanceolata	1382	1342	935	gi|56202001|dbj|BAD73508.1|	305	2	134	0.51	0.69	0	136	154	4e-36	--	transcription factor-like protein [Oryza sativa Japonica Group] >gi|56202376|dbj|BAD73738.1| transcription factor-like protein [Oryza sativa Japonica Group]
Unigene794_C.lanceolata	220	3	218	gi|300432594|gb|ADK13052.1|	590	121	192	0.83	0.91	0	72	136	6e-32	--	asparagine synthetase [Pinus pinaster]
Unigene796_C.lanceolata	196	7	195	gi|2708524|gb|AAB92505.1|	264	195	257	0.63	0.73	0	63	83.6	7e-16	--	similar to resistance gene; region between conserved kinase-2 and P-Loop domains [Pinus radiata]
Unigene797_C.lanceolata	476	1	405	gi|15219558|ref|NP_177523.1|	193	59	193	0.71	0.88	0	135	210	5e-54	--	Ssu72-like family protein [Arabidopsis thaliana]
Unigene799_C.lanceolata	222	1	102	gi|116778798|gb|ABK21001.1|	348	310	343	0.82	0.85	0	34	58.9	2e-08	--	unknown [Picea sitchensis] >gi|116785522|gb|ABK23757.1| unknown [Picea sitchensis]
Unigene800_C.lanceolata	331	3	122	gi|148908722|gb|ABR17468.1|	785	713	753	0.53	0.75	0.02	41	50.4	3e-12	--	unknown [Picea sitchensis]
Unigene801_C.lanceolata	682	682	290	gi|197209749|dbj|BAG68919.1|	311	181	310	0.41	0.61	0	131	124	8e-28	--	carboxylic ester hydrolase [Arabidopsis thaliana]
Unigene804_C.lanceolata	168	46	168	gi|115467508|ref|NP_001057353.1|	538	159	199	0.7	0.85	0	41	74.3	4e-13	--	Os06g0268700 [Oryza sativa Japonica Group] >gi|113595393|dbj|BAF19267.1| Os06g0268700 [Oryza sativa Japonica Group]
Unigene805_C.lanceolata	1317	1316	3	gi|243291208|gb|ACH91613.2|	699	52	520	0.58	0.69	0.09	482	490	1e-137	--	PIN-like auxin efflux carrier [Picea abies]
Unigene806_C.lanceolata	306	1	177	gi|116790954|gb|ABK25802.1|	235	178	235	0.62	0.79	0	59	75.5	2e-13	--	unknown [Picea sitchensis]
Unigene808_C.lanceolata	802	112	693	gi|15224582|ref|NP_180644.1|	215	20	213	0.41	0.59	0.01	197	140	1e-32	--	GSTF10 (HALIANA GLUTATHIONE S-TRANSFERASE PHI 10); copper ion binding / glutathione binding / glutathione transferase [Arabidopsis thaliana] >gi|1170089|sp|P42761.3|GSTF3_ARATH RecName: Full=Glutathione S-transferase ERD13; AltName: Full=GST class-phi >gi|497789|dbj|BAA04554.1| glutathione S-transferase [Arabidopsis thaliana] >gi|3201614|gb|AAC20721.1| glutathione S-transferase [Arabidopsis thali…
Unigene811_C.lanceolata	1939	1937	426	gi|115468166|ref|NP_001057682.1|	828	343	826	0.61	0.76	0	504	654	0	--	Os06g0493600 [Oryza sativa Japonica Group] >gi|75114282|sp|Q651J5.1|PHO13_ORYSJ RecName: Full=Phosphate transporter PHO1-3; AltName: Full=Protein PHO1-3; Short=OsPHO1;3 >gi|113595722|dbj|BAF19596.1| Os06g0493600 [Oryza sativa Japonica Group]
Unigene815_C.lanceolata	615	608	390	gi|11072009|gb|AAG28888.1|AC008113_4	576	301	377	0.4	0.53	0.07	79	57.4	1e-07	--	F12A21.8 [Arabidopsis thaliana]
Unigene816_C.lanceolata	238	232	2	gi|116309878|emb|CAH66915.1|	1871	531	607	0.37	0.59	0	77	55.5	2e-07	--	OSIGBa0126B18.8 [Oryza sativa (indica cultivar-group)]
Unigene817_C.lanceolata	672	64	669	gi|18394079|ref|NP_563939.1|	503	5	194	0.5	0.65	0	202	197	9e-50	--	glucose-methanol-choline (GMC) oxidoreductase family protein [Arabidopsis thaliana] >gi|5080794|gb|AAD39304.1|AC007576_27 Similar to mandelonitrile lyase [Arabidopsis thaliana] >gi|16930499|gb|AAL31935.1|AF419603_1 At1g14180/F7A19_27 [Arabidopsis thaliana] >gi|22137038|gb|AAM91364.1| At1g14180/F7A19_27 [Arabidopsis thaliana]
Unigene819_C.lanceolata	350	332	3	gi|121544148|gb|ABM55688.1|	509	215	327	0.45	0.66	0.02	113	99.4	1e-20	--	TIR-NBS class disease resistance protein [(Populus tomentosa x P. bolleana) x P. tomentosa]
Unigene820_C.lanceolata	304	304	2	gi|184186927|gb|ACC66092.1|	354	83	184	0.56	0.77	0	102	130	5e-30	--	anthocyanidin synthase [Ginkgo biloba] >gi|184186928|gb|ACC66093.1| anthocyanidin synthase [Ginkgo biloba]
Unigene821_C.lanceolata	566	513	109	gi|300079006|gb|ADJ67434.1|	382	92	218	0.49	0.65	0.02	138	122	3e-27	--	ethylene response factor 5 [Actinidia deliciosa]
Unigene822_C.lanceolata	408	1	261	gi|30580325|sp|O24144.1|CAMT1_TOBAC	239	153	239	0.7	0.81	0	87	125	2e-28	--	RecName: Full=Caffeoyl-CoA O-methyltransferase 1; AltName: Full=Trans-caffeoyl-CoA 3-O-methyltransferase 1; Short=CCoAMT-1; Short=CCoAOMT-1 >gi|1574946|gb|AAC49913.1| caffeoyl-coenzymeA O-methyltransferase [Nicotiana tabacum]
Unigene823_C.lanceolata	1264	300	1235	gi|115480363|ref|NP_001063775.1|	312	1	312	0.86	0.93	0	312	547	1e-154	--	Os09g0534800 [Oryza sativa Japonica Group] >gi|21362998|sp|Q8W0W3.1|TF2B_ORYSJ RecName: Full=Transcription initiation factor IIB; AltName: Full=General transcription factor TFIIB >gi|18481632|gb|AAL73491.1|AF464908_1 general transcription factor TFIIB [Oryza sativa] >gi|50725809|dbj|BAD33339.1| Transcription initiation factor IIB [Oryza sativa Japonica Group] >gi|50726577|dbj|BAD34211.1| Transcri…
Unigene824_C.lanceolata	3041	1595	2722	gi|115435176|ref|NP_001042346.1|	683	320	683	0.56	0.7	0	378	420	1e-116	--	Os01g0206800 [Oryza sativa Japonica Group] >gi|56201500|dbj|BAD72997.1| leucine-rich receptor-like protein kinase -like [Oryza sativa Japonica Group] >gi|56201736|dbj|BAD73093.1| leucine-rich receptor-like protein kinase -like [Oryza sativa Japonica Group] >gi|113531877|dbj|BAF04260.1| Os01g0206800 [Oryza sativa Japonica Group]
Unigene827_C.lanceolata	200	194	6	gi|15226332|ref|NP_180375.1|	482	56	117	0.53	0.63	0	63	59.7	1e-08	--	glycosyltransferase family protein [Arabidopsis thaliana]
Unigene829_C.lanceolata	229	66	221	gi|15241346|ref|NP_199916.1|	314	30	81	0.59	0.73	0	52	66.6	8e-11	--	short-chain dehydrogenase/reductase (SDR) family protein [Arabidopsis thaliana] >gi|9758250|dbj|BAB08749.1| carbonyl reductase-like protein [Arabidopsis thaliana] >gi|56121902|gb|AAV74232.1| At5g51030 [Arabidopsis thaliana] >gi|57222206|gb|AAW39010.1| At5g51030 [Arabidopsis thaliana]
Unigene830_C.lanceolata	2414	2164	212	gi|109157676|pdb|2FON|A	683	26	677	0.58	0.76	0	652	813	0	--	Chain A, X-Ray Crystal Structure Of Leacx1, An Acyl-Coa Oxidase From Lycopersicon Esculentum (Tomato) >gi|109157677|pdb|2FON|B Chain B, X-Ray Crystal Structure Of Leacx1, An Acyl-Coa Oxidase From Lycopersicon Esculentum (Tomato) >gi|109157678|pdb|2FON|C Chain C, X-Ray Crystal Structure Of Leacx1, An Acyl-Coa Oxidase From Lycopersicon Esculentum (Tomato)
Unigene831_C.lanceolata	1084	458	1048	gi|237687961|gb|ACR14981.1|	318	79	272	0.41	0.58	0.04	207	129	9e-29	--	FIT1 [Arabidopsis halleri subsp. gemmifera]
Unigene833_C.lanceolata	288	287	3	gi|225349134|gb|ACN87479.1|	264	3	98	0.37	0.65	0.01	96	75.5	2e-13	--	NBS-containing resistance-like protein [Corylus avellana]
Unigene834_C.lanceolata	237	140	9	gi|29565711|ref|NP_817271.1|	56	13	56	0.63	0.65	0	44	58.2	3e-08	--	ORF56f [Pinus koraiensis] >gi|29469810|gb|AAO74138.1| ORF56f [Pinus koraiensis]
Unigene835_C.lanceolata	3338	158	2656	gi|13398928|emb|CAC34725.1|	852	14	849	0.56	0.73	0	840	987	0	--	alpha-glucosidase 1 [Arabidopsis thaliana]
Unigene836_C.lanceolata	339	215	3	gi|42569036|ref|NP_179058.3|	423	1	71	0.71	0.85	0	71	106	1e-22	--	CBS domain-containing protein [Arabidopsis thaliana]
Unigene839_C.lanceolata	174	174	100	gi|148908647|gb|ABR17432.1|	319	295	319	0.84	0.88	0	25	50.1	8e-06	--	unknown [Picea sitchensis]
Unigene841_C.lanceolata	1083	270	1061	gi|115476492|ref|NP_001061842.1|	492	1	262	0.61	0.73	0	264	317	1e-85	--	Os08g0427300 [Oryza sativa Japonica Group] >gi|113623811|dbj|BAF23756.1| Os08g0427300 [Oryza sativa Japonica Group]
Unigene843_C.lanceolata	313	2	142	gi|53830379|gb|AAU95082.1|	342	153	199	0.57	0.72	0	47	54.7	1e-11	--	anthocyanidin reductase [Ginkgo biloba]
Unigene844_C.lanceolata	1333	1332	478	gi|104642235|gb|ABF73316.1|	998	694	977	0.61	0.78	0	285	372	1e-102	--	clavata-like receptor [Picea glauca]
Unigene848_C.lanceolata	1643	1641	403	gi|115489730|ref|NP_001067352.1|	763	345	763	0.54	0.72	0.01	421	451	1e-125	--	Os12g0633600 [Oryza sativa Japonica Group] >gi|113649859|dbj|BAF30371.1| Os12g0633600 [Oryza sativa Japonica Group]
Unigene849_C.lanceolata	1824	1624	278	gi|264664524|sp|C0LGD7.2|Y1684_ARATH	953	507	953	0.6	0.77	0	450	546	1e-171	--	RecName: Full=Probable LRR receptor-like serine/threonine-protein kinase At1g06840; Flags: Precursor
Unigene850_C.lanceolata	337	336	1	gi|192910766|gb|ACF06491.1|	238	73	184	0.61	0.78	0	112	152	1e-36	--	endo-1,3;1,4-beta-D-glucanase [Elaeis guineensis]
Unigene852_C.lanceolata	350	8	265	gi|14253159|emb|CAC39318.1|	687	597	682	0.41	0.45	0	86	70.1	7e-12	--	VMP3 protein [Volvox carteri f. nagariensis]
Unigene853_C.lanceolata	313	4	144	gi|9837280|gb|AAG00510.1|	904	737	783	0.68	0.87	0	47	71.2	3e-12	--	leaf senescence-associated receptor-like protein kinase [Phaseolus vulgaris]
Unigene854_C.lanceolata	696	170	688	gi|31431872|gb|AAP53584.1|	773	586	760	0.42	0.56	0.01	176	123	1e-46	--	Subtilisin N-terminal Region family protein, expressed [Oryza sativa (japonica cultivar-group)]
Unigene855_C.lanceolata	220	218	3	gi|4099835|gb|AAD00695.1|	328	87	160	0.67	0.81	0.02	74	112	2e-24	--	bifunctional nuclease [Zinnia violacea]
Unigene857_C.lanceolata	419	188	412	gi|297808041|ref|XP_002871904.1|	682	406	478	0.58	0.74	0	75	89.4	5e-38	--	peptidase M28 family protein [Arabidopsis lyrata subsp. lyrata] >gi|297317741|gb|EFH48163.1| peptidase M28 family protein [Arabidopsis lyrata subsp. lyrata]
Unigene858_C.lanceolata	1683	1680	628	gi|297812077|ref|XP_002873922.1|	834	416	775	0.43	0.58	0.05	372	257	1e-74	--	binding protein [Arabidopsis lyrata subsp. lyrata] >gi|297319759|gb|EFH50181.1| binding protein [Arabidopsis lyrata subsp. lyrata]
Unigene861_C.lanceolata	600	600	136	gi|302806405|ref|XP_002984952.1|	639	460	620	0.38	0.54	0.07	168	88.2	6e-17	--	ubiquitin-protein ligase, PUB13 [Selaginella moellendorffii] >gi|300147162|gb|EFJ13827.1| ubiquitin-protein ligase, PUB13 [Selaginella moellendorffii]
Unigene862_C.lanceolata	671	669	1	gi|15234357|ref|NP_192096.1|	652	363	597	0.5	0.67	0.05	235	235	3e-61	--	tolB protein-related [Arabidopsis thaliana]
Unigene863_C.lanceolata	502	359	3	gi|297844366|ref|XP_002890064.1|	472	9	136	0.42	0.62	0.07	128	101	4e-21	--	UBX domain-containing protein [Arabidopsis lyrata subsp. lyrata] >gi|297335906|gb|EFH66323.1| UBX domain-containing protein [Arabidopsis lyrata subsp. lyrata]
Unigene864_C.lanceolata	427	356	126	gi|297796871|ref|XP_002866320.1|	509	51	126	0.57	0.71	0	77	89	2e-17	--	glycosyl transferase family 1 protein [Arabidopsis lyrata subsp. lyrata] >gi|297312155|gb|EFH42579.1| glycosyl transferase family 1 protein [Arabidopsis lyrata subsp. lyrata]
Unigene865_C.lanceolata	333	53	331	gi|197309914|gb|ACH61308.1|	121	14	106	0.68	0.88	0	93	130	4e-30	--	phloem protein [Pseudotsuga menziesii] >gi|197309920|gb|ACH61311.1| phloem protein [Pseudotsuga menziesii]
Unigene867_C.lanceolata	471	470	12	gi|15241475|ref|NP_199250.1|	432	31	183	0.75	0.84	0	153	239	1e-62	--	PHT4;6 (PHOSPHATE TRANSPORTER 4;6); carbohydrate transmembrane transporter/ inorganic phosphate transmembrane transporter/ organic anion transmembrane transporter/ sugar:hydrogen symporter [Arabidopsis thaliana] >gi|75262629|sp|Q9FKV1.1|ANTR5_ARATH RecName: Full=Probable anion transporter 5; AltName: Full=Phosphate transporter PHT4;6; Flags: Precursor >gi|10176892|dbj|BAB10122.1| Na+-dependent in…
Unigene869_C.lanceolata	2361	345	2012	gi|115448807|ref|NP_001048183.1|	637	71	634	0.58	0.73	0.02	569	654	0	--	Os02g0759700 [Oryza sativa Japonica Group] >gi|113537714|dbj|BAF10097.1| Os02g0759700 [Oryza sativa Japonica Group]
Unigene871_C.lanceolata	222	5	217	gi|38345599|emb|CAD41882.2|	1025	368	438	0.49	0.63	0	71	76.3	1e-13	--	OSJNBa0093O08.1 [Oryza sativa (japonica cultivar-group)]
Unigene873_C.lanceolata	1829	3	893	gi|115443641|ref|NP_001045600.1|	804	226	524	0.62	0.73	0.01	300	375	0	--	Os02g0102800 [Oryza sativa Japonica Group] >gi|113535131|dbj|BAF07514.1| Os02g0102800 [Oryza sativa Japonica Group]
Unigene874_C.lanceolata	284	284	6	gi|116781706|gb|ABK22210.1|	340	54	138	0.48	0.65	0	93	89.4	1e-17	--	unknown [Picea sitchensis]
Unigene875_C.lanceolata	383	1	225	gi|306014885|gb|ADM76496.1|	197	111	185	0.76	0.9	0	75	127	5e-29	--	glycosyl hydrolase-like protein [Picea sitchensis]
Unigene878_C.lanceolata	2495	2157	427	gi|15226868|ref|NP_181041.1|	569	6	562	0.57	0.71	0	582	637	0	--	CAT5 (CATIONIC AMINO ACID TRANSPORTER 5); L-glutamate transmembrane transporter/ L-lysine transmembrane transporter/ arginine transmembrane transporter/ cationic amino acid transmembrane transporter [Arabidopsis thaliana]
Unigene879_C.lanceolata	404	2	403	gi|15225512|ref|NP_182081.1|	512	260	396	0.51	0.72	0.02	137	135	1e-31	--	CYP76C2; electron carrier/ heme binding / iron ion binding / monooxygenase/ oxygen binding [Arabidopsis thaliana] >gi|5915832|sp|O64637.1|C76C2_ARATH RecName: Full=Cytochrome P450 76C2
Unigene880_C.lanceolata	329	1	327	gi|77548684|gb|ABA91481.1|	375	174	282	0.8	0.9	0	109	186	5e-47	--	peptidyl-prolyl cis-trans isomerase, FKBP-type family protein, expressed [Oryza sativa (japonica cultivar-group)]
Unigene881_C.lanceolata	646	1	360	gi|584872|sp|Q08350.1|CADH7_PICAB	357	238	357	0.79	0.9	0	120	194	7e-49	--	RecName: Full=Probable cinnamyl alcohol dehydrogenase 7/8; Short=CAD 7/8 >gi|393443|emb|CAA51226.1| cinnamyl-alcohol dehydrogenase [Picea abies] >gi|3451286|emb|CAA05096.1| cinnamyl alcohol dehydrogenase [Picea abies] >gi|3451288|emb|CAA05097.1| cinnamyl alcohol dehydrogenase [Picea abies]
Unigene882_C.lanceolata	1035	947	168	gi|224121914|ref|XP_002318704.1|	613	71	365	0.32	0.52	0.12	296	160	3e-38	--	global transcription factor group [Populus trichocarpa] >gi|222859377|gb|EEE96924.1| global transcription factor group [Populus trichocarpa]
Unigene888_C.lanceolata	746	375	701	gi|115476146|ref|NP_001061669.1|	206	82	185	0.48	0.65	0.01	111	104	3e-32	--	Os08g0374900 [Oryza sativa Japonica Group] >gi|113623638|dbj|BAF23583.1| Os08g0374900 [Oryza sativa Japonica Group]
Unigene890_C.lanceolata	1228	966	202	gi|297830654|ref|XP_002883209.1|	1118	861	1118	0.48	0.69	0.01	259	248	2e-73	--	binding protein [Arabidopsis lyrata subsp. lyrata] >gi|297329049|gb|EFH59468.1| binding protein [Arabidopsis lyrata subsp. lyrata]
Unigene891_C.lanceolata	232	3	230	gi|84578869|dbj|BAE72877.1|	494	290	365	0.6	0.76	0	76	99.4	1e-20	--	cytochrome P450 [Verbena x hybrida]
Unigene892_C.lanceolata	964	48	824	gi|226502084|ref|NP_001147139.1|	258	1	257	0.55	0.71	0.01	263	273	3e-72	--	60S ribosomal protein L7a [Zea mays] >gi|195607614|gb|ACG25637.1| 60S ribosomal protein L7a [Zea mays]
Unigene893_C.lanceolata	616	472	113	gi|30685100|ref|NP_196993.2|	754	610	718	0.31	0.41	0.09	132	54.7	8e-07	--	NHL repeat-containing protein [Arabidopsis thaliana]
Unigene895_C.lanceolata	1386	975	247	gi|297735127|emb|CBI17489.3|	1455	600	825	0.23	0.43	0.03	252	54.7	3e-06	--	unnamed protein product [Vitis vinifera]
Unigene896_C.lanceolata	304	289	2	gi|15218475|ref|NP_174666.1|	457	335	431	0.45	0.7	0.01	97	98.2	3e-20	--	alliinase family protein [Arabidopsis thaliana] >gi|10086473|gb|AAG12533.1|AC015446_14 Similar to alliin lyase [Arabidopsis thaliana]
Unigene897_C.lanceolata	604	557	39	gi|18412304|ref|NP_565202.1|	399	152	324	0.37	0.6	0	173	127	1e-28	--	mitochondrial transcription termination factor family protein / mTERF family protein [Arabidopsis thaliana] >gi|3152561|gb|AAC17042.1| Contains similarity to myb protein homolog gb|Z13997 from Petunia hybrida [Arabidopsis thaliana]
Unigene898_C.lanceolata	1129	237	1127	gi|115451417|ref|NP_001049309.1|	892	359	685	0.55	0.67	0.09	328	311	1e-94	--	Os03g0204100 [Oryza sativa Japonica Group] >gi|122247402|sp|Q10Q99.1|FH8_ORYSJ RecName: Full=Formin-like protein 8; AltName: Full=OsFH8; Flags: Precursor >gi|113547780|dbj|BAF11223.1| Os03g0204100 [Oryza sativa Japonica Group]
Unigene899_C.lanceolata	203	1	195	gi|15223959|ref|NP_177268.1|	362	51	122	0.56	0.69	0.09	72	83.2	9e-16	--	GLIP6; carboxylesterase/ lipase [Arabidopsis thaliana] >gi|75169664|sp|Q9C996.1|GLIP6_ARATH RecName: Full=GDSL esterase/lipase 6; AltName: Full=Extracellular lipase 6; Flags: Precursor
Unigene901_C.lanceolata	1734	328	1191	gi|8096269|dbj|BAA95789.1|	513	101	370	0.22	0.41	0.01	292	69.7	1e-10	--	KED [Nicotiana tabacum]
Unigene907_C.lanceolata	786	705	7	gi|115466448|ref|NP_001056823.1|	306	8	239	0.57	0.77	0	234	282	3e-75	--	Os06g0150400 [Oryza sativa Japonica Group] >gi|113594863|dbj|BAF18737.1| Os06g0150400 [Oryza sativa Japonica Group]
Unigene908_C.lanceolata	187	1	186	gi|223452458|gb|ACM89556.1|	308	145	207	0.57	0.73	0.01	63	73.9	5e-13	--	lectin protein kinase family protein [Glycine max]
Unigene910_C.lanceolata	188	1	186	gi|94442892|emb|CAJ91128.1|	156	43	107	0.76	0.81	0.04	65	97.4	4e-20	--	cell-wall protein [Platanus x acerifolia]
Unigene912_C.lanceolata	919	647	3	gi|297806091|ref|XP_002870929.1|	311	8	222	0.79	0.9	0	215	365	1e-100	--	mitochondrial substrate carrier family protein [Arabidopsis lyrata subsp. lyrata] >gi|297316766|gb|EFH47188.1| mitochondrial substrate carrier family protein [Arabidopsis lyrata subsp. lyrata]
Unigene913_C.lanceolata	206	204	31	gi|21655199|gb|AAM28914.1|	348	74	130	0.43	0.6	0.03	60	55.1	3e-07	--	TIR/P-loop/LRR [Pinus taeda]
Unigene914_C.lanceolata	1087	2	1066	gi|302755462|ref|XP_002961155.1|	573	217	558	0.6	0.7	0.01	361	385	1e-106	--	mitogen activated protein kinase 16 [Selaginella moellendorffii] >gi|300172094|gb|EFJ38694.1| mitogen activated protein kinase 16 [Selaginella moellendorffii]
Unigene915_C.lanceolata	402	13	354	gi|297846382|ref|XP_002891072.1|	460	227	340	0.57	0.72	0	114	141	3e-33	--	alliinase family protein [Arabidopsis lyrata subsp. lyrata] >gi|297336914|gb|EFH67331.1| alliinase family protein [Arabidopsis lyrata subsp. lyrata]
Unigene916_C.lanceolata	550	546	1	gi|224284251|gb|ACN39861.1|	1011	550	723	0.28	0.5	0.03	189	60.1	1e-08	--	unknown [Picea sitchensis]
Unigene917_C.lanceolata	200	1	195	gi|62149370|dbj|BAD93485.1|	290	107	171	0.73	0.87	0	65	114	4e-25	--	pollen major allergen No.121 isoform 2 [Cryptomeria japonica]
Unigene918_C.lanceolata	376	162	4	gi|254798560|gb|ACT82511.1|	218	4	56	0.66	0.81	0	53	81.3	3e-15	--	glutathione S-transferase [Arachis hypogaea]
Unigene919_C.lanceolata	315	152	313	gi|90704799|dbj|BAE92294.1|	191	1	54	0.87	0.9	0	54	92.8	1e-18	--	similarity to ribonuclease III [Cryptomeria japonica]
Unigene921_C.lanceolata	862	3	317	gi|224139788|ref|XP_002323276.1|	200	95	199	0.64	0.85	0	105	148	1e-34	--	metal tolerance protein [Populus trichocarpa] >gi|222867906|gb|EEF05037.1| metal tolerance protein [Populus trichocarpa]
Unigene922_C.lanceolata	190	189	1	gi|297596114|ref|NP_001042027.2|	1020	468	530	0.47	0.66	0	63	65.9	1e-10	--	Os01g0149700 [Oryza sativa Japonica Group] >gi|255672879|dbj|BAF03941.2| Os01g0149700 [Oryza sativa Japonica Group]
Unigene925_C.lanceolata	668	586	5	gi|21655189|gb|AAM28909.1|	967	336	532	0.35	0.59	0.03	201	130	2e-29	--	NBS/LRR [Pinus taeda]
Unigene926_C.lanceolata	237	3	134	gi|28555894|emb|CAD45029.1|	1262	697	740	0.52	0.7	0	44	48.1	3e-09	--	NBS-LRR disease resistance protein homologue [Hordeum vulgare]
Unigene927_C.lanceolata	412	332	3	gi|297607353|ref|NP_001059835.2|	762	285	384	0.36	0.51	0	110	59.7	1e-08	--	Os07g0527800 [Oryza sativa Japonica Group] >gi|255677834|dbj|BAF21749.2| Os07g0527800 [Oryza sativa Japonica Group]
Unigene928_C.lanceolata	302	296	18	gi|224117416|ref|XP_002317569.1|	451	250	330	0.33	0.53	0	93	52.8	1e-06	--	predicted protein [Populus trichocarpa] >gi|222860634|gb|EEE98181.1| predicted protein [Populus trichocarpa]
Unigene930_C.lanceolata	732	169	315	gi|297817020|ref|XP_002876393.1|	83	35	83	0.46	0.63	0	49	52	7e-06	--	hypothetical protein ARALYDRAFT_907164 [Arabidopsis lyrata subsp. lyrata] >gi|297322231|gb|EFH52652.1| hypothetical protein ARALYDRAFT_907164 [Arabidopsis lyrata subsp. lyrata]
Unigene933_C.lanceolata	414	409	74	gi|18417960|ref|NP_567889.1|	783	624	735	0.41	0.68	0	112	95.1	2e-19	--	centromeric protein-related [Arabidopsis thaliana]
Unigene934_C.lanceolata	3066	3065	564	gi|10177193|dbj|BAB10327.1|	988	156	972	0.68	0.83	0	834	1219	0	--	isoleucyl-tRNA synthetase [Arabidopsis thaliana]
Unigene936_C.lanceolata	603	1	273	gi|297725463|ref|NP_001175095.1|	503	414	501	0.4	0.64	0	91	64.7	7e-10	--	Os07g0201200 [Oryza sativa Japonica Group] >gi|255677589|dbj|BAH93823.1| Os07g0201200 [Oryza sativa Japonica Group]
Unigene937_C.lanceolata	541	501	1	gi|115455505|ref|NP_001051353.1|	764	11	168	0.47	0.61	0	167	150	8e-36	--	Os03g0761500 [Oryza sativa Japonica Group] >gi|113549824|dbj|BAF13267.1| Os03g0761500 [Oryza sativa Japonica Group]
Unigene940_C.lanceolata	2280	2279	663	gi|108710656|gb|ABF98451.1|	583	38	574	0.73	0.83	0	539	817	0	--	Oxysterol-binding protein, expressed [Oryza sativa (japonica cultivar-group)]
Unigene942_C.lanceolata	281	281	3	gi|184185908|dbj|BAG30804.1|	431	184	276	0.69	0.8	0	93	144	3e-34	--	elongation factor-like [Chaetoceros didymus]
Unigene943_C.lanceolata	250	244	107	gi|15230360|ref|NP_191321.1|	547	217	262	0.67	0.8	0	46	72	8e-21	--	glyoxal oxidase-related [Arabidopsis thaliana]
Unigene944_C.lanceolata	359	102	353	gi|115440161|ref|NP_001044360.1|	517	351	443	0.56	0.66	0.09	93	110	5e-24	--	Os01g0767100 [Oryza sativa Japonica Group] >gi|113533891|dbj|BAF06274.1| Os01g0767100 [Oryza sativa Japonica Group]
Unigene945_C.lanceolata	3557	3260	798	gi|15237413|ref|NP_197180.1|	820	5	819	0.51	0.68	0.02	839	790	0	--	DOT2 (DEFECTIVELY ORGANIZED TRIBUTARIES 2) [Arabidopsis thaliana]
Unigene948_C.lanceolata	675	346	552	gi|226713611|sp|A9P0A6.1|U4971_PICSI	201	112	180	0.4	0.59	0	69	64.3	2e-11	--	RecName: Full=UPF0497 membrane protein 1
Unigene949_C.lanceolata	408	230	6	gi|226492383|ref|NP_001147099.1|	296	212	284	0.44	0.51	0.07	81	53.1	9e-07	--	calcium-binding protein [Zea mays] >gi|195607200|gb|ACG25430.1| calcium-binding protein [Zea mays]
Unigene950_C.lanceolata	1423	68	1168	gi|29367401|gb|AAO72573.1|	406	1	379	0.66	0.78	0.03	381	483	1e-139	--	sarcoplasmic reticulum protein-like protein [Oryza sativa Japonica Group] >gi|41469641|gb|AAS07364.1| sarcoplasmic reticulum protein (with alternative splicing) [Oryza sativa Japonica Group]
Unigene951_C.lanceolata	194	194	9	gi|15232264|ref|NP_191575.1|	1490	1168	1229	0.7	0.87	0	62	98.6	2e-20	--	ATMRP9; ATPase, coupled to transmembrane movement of substances [Arabidopsis thaliana] >gi|75335786|sp|Q9M1C7.1|AB9C_ARATH RecName: Full=ABC transporter C family member 9; Short=ABC transporter ABCC.9; Short=AtABCC9; AltName: Full=ATP-energized glutathione S-conjugate pump 9; AltName: Full=Glutathione S-conjugate-transporting ATPase 9; AltName: Full=Multidrug resistance-associated protein 9 >gi|7…
Unigene952_C.lanceolata	590	116	589	gi|115471747|ref|NP_001059472.1|	247	78	234	0.29	0.39	0.02	162	54.3	1e-06	--	Os07g0418600 [Oryza sativa Japonica Group] >gi|113611008|dbj|BAF21386.1| Os07g0418600 [Oryza sativa Japonica Group]
Unigene953_C.lanceolata	361	1	360	gi|115456491|ref|NP_001051846.1|	688	148	265	0.58	0.74	0	120	158	2e-38	--	Os03g0840200 [Oryza sativa Japonica Group] >gi|108712007|gb|ABF99802.1| WD40-like Beta Propeller Repeat family protein, expressed [Oryza sativa (japonica cultivar-group)] >gi|113550317|dbj|BAF13760.1| Os03g0840200 [Oryza sativa Japonica Group]
Unigene954_C.lanceolata	452	20	115	gi|30683798|ref|NP_849544.1|	247	47	78	0.62	0.84	0	32	52.8	1e-06	--	oxidoreductase, 2OG-Fe(II) oxygenase family protein [Arabidopsis thaliana] >gi|119360071|gb|ABL66764.1| At4g16765 [Arabidopsis thaliana]
Unigene956_C.lanceolata	1358	1	1047	gi|15234357|ref|NP_192096.1|	652	296	649	0.51	0.68	0.03	361	365	1e-100	--	tolB protein-related [Arabidopsis thaliana]
Unigene957_C.lanceolata	285	16	168	gi|21655197|gb|AAM28913.1|	481	96	146	0.45	0.64	0	51	47.8	4e-09	--	TIR/NBS [Pinus taeda]
Unigene958_C.lanceolata	254	7	252	gi|115455451|ref|NP_001051326.1|	448	314	395	0.57	0.75	0	82	119	1e-26	--	Os03g0757600 [Oryza sativa Japonica Group] >gi|113549797|dbj|BAF13240.1| Os03g0757600 [Oryza sativa Japonica Group]
Unigene959_C.lanceolata	213	1	141	gi|18405703|ref|NP_564710.1|	1012	422	468	0.48	0.59	0	47	49.7	3e-07	--	leucine-rich repeat family protein / protein kinase family protein [Arabidopsis thaliana] >gi|224589451|gb|ACN59259.1| leucine-rich repeat receptor-like protein kinase [Arabidopsis thaliana]
Unigene963_C.lanceolata	198	173	3	gi|24745927|dbj|BAC23045.1|	356	42	96	0.42	0.68	0	57	50.8	5e-06	--	monooxygenase [Solanum tuberosum]
Unigene964_C.lanceolata	227	224	27	gi|148909355|gb|ABR17776.1|	433	239	308	0.47	0.65	0.05	70	62	2e-09	--	unknown [Picea sitchensis]
Unigene965_C.lanceolata	409	171	401	gi|24060153|dbj|BAC21598.1|	660	123	208	0.33	0.46	0.1	86	50.1	4e-07	--	receptor protein kinase CRINKLY4 precursor-like protein [Oryza sativa Japonica Group]
Unigene966_C.lanceolata	514	1	339	gi|62149368|dbj|BAD93484.1|	278	168	278	0.75	0.82	0	113	184	4e-46	--	pollen major allergen No.121 isoform 1 [Cryptomeria japonica]
Unigene967_C.lanceolata	702	512	3	gi|240255874|ref|NP_193312.5|	187	1	170	0.75	0.86	0	170	272	2e-72	--	RNA binding / protein binding [Arabidopsis thaliana] >gi|45752644|gb|AAS76220.1| At4g15770 [Arabidopsis thaliana]
Unigene970_C.lanceolata	434	432	4	gi|2708524|gb|AAB92505.1|	264	59	207	0.46	0.68	0.04	150	128	2e-29	--	similar to resistance gene; region between conserved kinase-2 and P-Loop domains [Pinus radiata]
Unigene971_C.lanceolata	2545	346	1845	gi|115466824|ref|NP_001057011.1|	472	2	462	0.45	0.58	0.02	512	371	1e-101	--	Os06g0186600 [Oryza sativa Japonica Group] >gi|113595051|dbj|BAF18925.1| Os06g0186600 [Oryza sativa Japonica Group]
Unigene972_C.lanceolata	463	463	143	gi|280967730|gb|ACZ98536.1|	655	524	628	0.66	0.78	0.01	109	140	5e-33	--	protein kinase [Malus x domestica]
Unigene973_C.lanceolata	2786	17	1690	gi|11141605|gb|AAG32022.1|AF277458_1	931	1	675	0.39	0.53	0.19	695	409	0	--	LEUNIG [Arabidopsis thaliana]
Unigene974_C.lanceolata	194	194	6	gi|116310852|emb|CAH67794.1|	415	193	255	0.74	0.88	0	63	101	3e-21	--	OSIGBa0132E09-OSIGBa0108L24.8 [Oryza sativa (indica cultivar-group)]
Unigene975_C.lanceolata	332	329	33	gi|53830379|gb|AAU95082.1|	342	172	269	0.45	0.68	0	99	89.4	1e-17	--	anthocyanidin reductase [Ginkgo biloba]
Unigene977_C.lanceolata	505	75	236	gi|21655195|gb|AAM28912.1|	363	272	326	0.45	0.69	0.01	55	50.8	7e-06	--	NBS/LRR [Pinus taeda]
Unigene978_C.lanceolata	213	182	3	gi|116793179|gb|ABK26641.1|	345	1	60	0.45	0.73	0.01	61	57.8	4e-08	--	unknown [Picea sitchensis]
Unigene979_C.lanceolata	3111	1798	185	gi|224136059|ref|XP_002322229.1|	709	13	492	0.4	0.54	0.02	554	340	5e-92	--	global transcription factor group [Populus trichocarpa] >gi|222869225|gb|EEF06356.1| global transcription factor group [Populus trichocarpa]
Unigene980_C.lanceolata	794	791	3	gi|58618158|gb|AAW80645.1|	744	118	384	0.79	0.89	0.01	268	419	1e-116	--	phenylalanine ammonia lyase [Pellia epiphylla]
Unigene981_C.lanceolata	243	30	242	gi|148907966|gb|ABR17103.1|	501	62	136	0.52	0.73	0.05	75	76.3	1e-13	--	unknown [Picea sitchensis]
Unigene983_C.lanceolata	294	293	30	gi|115443919|ref|NP_001045739.1|	599	422	512	0.43	0.6	0.03	91	83.6	6e-16	--	Os02g0124600 [Oryza sativa Japonica Group] >gi|113535270|dbj|BAF07653.1| Os02g0124600 [Oryza sativa Japonica Group]
Unigene984_C.lanceolata	1804	1514	441	gi|14334998|gb|AAK59763.1|	403	34	392	0.48	0.64	0.02	368	333	3e-90	--	At3g13062 [Arabidopsis thaliana] >gi|22137180|gb|AAM91435.1| At3g13062 [Arabidopsis thaliana]
Unigene985_C.lanceolata	1148	209	817	gi|226509476|ref|NP_001149610.1|	258	56	257	0.56	0.75	0	205	237	2e-61	--	dnaJ domain containing protein [Zea mays]
Unigene986_C.lanceolata	3541	231	2081	gi|115456037|ref|NP_001051619.1|	641	1	610	0.6	0.76	0	620	705	0	--	Os03g0804400 [Oryza sativa Japonica Group] >gi|41469398|gb|AAS07221.1| expressed protein (with alternative splicing) [Oryza sativa Japonica Group] >gi|108711627|gb|ABF99422.1| expressed protein [Oryza sativa (japonica cultivar-group)] >gi|113550090|dbj|BAF13533.1| Os03g0804400 [Oryza sativa Japonica Group]
Unigene988_C.lanceolata	436	105	164	gi|225443488|ref|XP_002270513.1|	172	119	138	0.9	0.9	0	20	42.4	3e-10	--	PREDICTED: hypothetical protein [Vitis vinifera]
Unigene989_C.lanceolata	404	7	243	gi|301087451|gb|ADK60917.1|	811	732	811	0.48	0.68	0.01	80	84.3	4e-16	--	phospholipase D alpha 1 [Setaria italica]
Unigene990_C.lanceolata	345	137	3	gi|15223677|ref|NP_172871.1|	501	2	46	0.66	0.86	0	45	69.3	1e-11	--	glucose-methanol-choline (GMC) oxidoreductase family protein [Arabidopsis thaliana] >gi|5080795|gb|AAD39305.1|AC007576_28 Similar to mandelonitrile lyase [Arabidopsis thaliana]
Unigene991_C.lanceolata	726	198	437	gi|115459834|ref|NP_001053517.1|	477	395	474	0.66	0.86	0	80	117	1e-25	--	Os04g0555500 [Oryza sativa Japonica Group] >gi|113565088|dbj|BAF15431.1| Os04g0555500 [Oryza sativa Japonica Group]
Unigene992_C.lanceolata	458	170	3	gi|21655195|gb|AAM28912.1|	363	291	346	0.53	0.66	0	56	68.6	3e-11	--	NBS/LRR [Pinus taeda]
Unigene994_C.lanceolata	417	229	417	gi|224127528|ref|XP_002329300.1|	460	9	64	0.52	0.63	0	63	50.8	5e-06	--	amino acid transporter [Populus trichocarpa] >gi|222870754|gb|EEF07885.1| amino acid transporter [Populus trichocarpa]
Unigene995_C.lanceolata	637	570	1	gi|1854443|dbj|BAA12160.1|	384	12	201	0.68	0.8	0	191	266	1e-70	--	CPRD8 protein [Vigna unguiculata]
Unigene996_C.lanceolata	929	61	921	gi|87240979|gb|ABD32837.1|	322	7	288	0.37	0.57	0.02	294	192	4e-48	--	2OG-Fe(II) oxygenase [Medicago truncatula]
Unigene997_C.lanceolata	449	1	363	gi|31074969|gb|AAP42136.1|	301	181	301	0.76	0.86	0	121	212	1e-54	--	erg-1 [Solanum tuberosum]
Unigene998_C.lanceolata	2249	2099	624	gi|224124584|ref|XP_002319368.1|	595	2	502	0.5	0.69	0.02	507	518	1e-173	--	GH3 family protein [Populus trichocarpa] >gi|222857744|gb|EEE95291.1| GH3 family protein [Populus trichocarpa]
Unigene1000_C.lanceolata	542	540	211	gi|298707500|emb|CBJ30102.1|	470	183	286	0.4	0.54	0	111	67	1e-10	--	Uncharacterized protein [Ectocarpus siliculosus]
Unigene1001_C.lanceolata	1227	1110	259	gi|4235644|gb|AAD13304.1|	1542	99	365	0.37	0.55	0.01	288	174	2e-42	--	polyprotein [Solanum lycopersicum]
Unigene1002_C.lanceolata	585	378	169	gi|115467002|ref|NP_001057100.1|	720	646	712	0.55	0.77	0	70	92.8	7e-34	--	Os06g0207500 [Oryza sativa Japonica Group] >gi|113595140|dbj|BAF19014.1| Os06g0207500 [Oryza sativa Japonica Group]
Unigene1003_C.lanceolata	1197	121	1095	gi|115452371|ref|NP_001049786.1|	436	118	436	0.56	0.75	0	326	350	2e-95	--	Os03g0288600 [Oryza sativa Japonica Group] >gi|29367599|gb|AAO72661.1| muscle derived-like protein [Oryza sativa Japonica Group] >gi|113548257|dbj|BAF11700.1| Os03g0288600 [Oryza sativa Japonica Group] >gi|169730524|gb|ACA64828.1| SKIP interacting protein 6 [Oryza sativa]
Unigene1004_C.lanceolata	398	1	396	gi|42565446|ref|NP_189965.2|	478	337	468	0.46	0.69	0	132	132	9e-31	--	ZIFL2 (ZINC INDUCED FACILITATOR-like 2); carbohydrate transmembrane transporter/ sugar:hydrogen symporter [Arabidopsis thaliana] >gi|133778902|gb|ABO38791.1| At3g43790 [Arabidopsis thaliana]
Unigene1005_C.lanceolata	752	731	342	gi|18391073|ref|NP_563854.1|	124	1	124	0.33	0.57	0.02	133	79	6e-14	--	POLD4 (POLYMERASE DELTA 4); DNA-directed DNA polymerase [Arabidopsis thaliana] >gi|98961061|gb|ABF59014.1| At1g09815 [Arabidopsis thaliana]
Unigene1006_C.lanceolata	259	1	171	gi|15237726|ref|NP_200674.1|	352	47	105	0.5	0.64	0.03	59	62	2e-09	--	oxidoreductase, 2OG-Fe(II) oxygenase family protein [Arabidopsis thaliana] >gi|8843787|dbj|BAA97335.1| gibberellin oxidase-like protein [Arabidopsis thaliana]
Unigene1007_C.lanceolata	654	654	1	gi|297816750|ref|XP_002876258.1|	723	180	402	0.84	0.9	0.03	225	375	1e-103	--	ATGCN4 [Arabidopsis lyrata subsp. lyrata] >gi|297322096|gb|EFH52517.1| ATGCN4 [Arabidopsis lyrata subsp. lyrata]
Unigene1008_C.lanceolata	190	190	5	gi|2829894|gb|AAC00602.1|	1299	250	311	0.45	0.64	0	62	61.2	4e-09	--	Unknown protein [Arabidopsis thaliana]
Unigene1012_C.lanceolata	1926	575	1567	gi|297836010|ref|XP_002885887.1|	332	2	328	0.72	0.83	0	331	477	1e-133	--	GONST1 [Arabidopsis lyrata subsp. lyrata] >gi|297331727|gb|EFH62146.1| GONST1 [Arabidopsis lyrata subsp. lyrata]
Unigene1014_C.lanceolata	330	121	2	gi|18414376|ref|NP_567456.1|	269	7	48	0.64	0.8	0.04	42	52	2e-06	--	catalytic LigB subunit of aromatic ring-opening dioxygenase family [Arabidopsis thaliana] >gi|42558925|sp|Q949R4.1|DIOXL_ARATH RecName: Full=4,5-DOPA dioxygenase extradiol-like protein
Unigene1015_C.lanceolata	1348	1113	169	gi|168018581|ref|XP_001761824.1|	309	7	307	0.57	0.77	0	315	389	1e-107	--	WD40 repeat protein, COMPASS complex protein [Physcomitrella patens subsp. patens] >gi|162686879|gb|EDQ73265.1| WD40 repeat protein, COMPASS complex protein [Physcomitrella patens subsp. patens]
Unigene1019_C.lanceolata	2345	3	2327	gi|115438929|ref|NP_001043744.1|	1377	512	1270	0.68	0.76	0	780	987	0	--	Os01g0653800 [Oryza sativa Japonica Group] >gi|55296497|dbj|BAD68693.1| WD-40 repeat family protein-like [Oryza sativa Japonica Group] >gi|113533275|dbj|BAF05658.1| Os01g0653800 [Oryza sativa Japonica Group]
Unigene1021_C.lanceolata	536	536	3	gi|309318819|dbj|BAJ23049.1|	951	427	608	0.43	0.62	0.02	182	145	2e-34	--	cadmium selective transporter for low entry to shoot 1 from Anjana Dhan [Oryza sativa Indica Group]
Unigene1023_C.lanceolata	1413	6	1238	gi|108710468|gb|ABF98263.1|	587	150	582	0.42	0.63	0.05	433	348	8e-95	--	POT family protein, expressed [Oryza sativa (japonica cultivar-group)]
Unigene1025_C.lanceolata	187	1	186	gi|115448467|ref|NP_001048013.1|	508	157	218	0.61	0.79	0	62	83.2	8e-16	--	Os02g0730400 [Oryza sativa Japonica Group] >gi|113537544|dbj|BAF09927.1| Os02g0730400 [Oryza sativa Japonica Group]
Unigene1026_C.lanceolata	1825	751	1311	gi|225465921|ref|XP_002270142.1|	268	66	268	0.51	0.69	0.08	204	213	5e-54	--	PREDICTED: similar to glutaredoxin family protein [Vitis vinifera]
Unigene1027_C.lanceolata	938	801	178	gi|306755999|sp|B8B4D0.1|SPX1_ORYSI	295	1	200	0.52	0.68	0.01	211	208	9e-53	--	RecName: Full=SPX domain-containing protein 1; AltName: Full=Protein SPX DOMAIN GENE 1; Short=OsSPX1
Unigene1028_C.lanceolata	410	230	6	gi|195613508|gb|ACG28584.1|	291	5	89	0.43	0.6	0.11	85	70.1	7e-12	--	yip1 domain family member 1 [Zea mays]
Unigene1029_C.lanceolata	313	4	306	gi|157678673|dbj|BAF80448.1|	486	87	187	0.43	0.63	0	101	89.7	9e-18	--	corytuberine synthase [Coptis japonica var. dissecta]
Unigene1030_C.lanceolata	1087	440	982	gi|115440207|ref|NP_001044383.1|	198	11	198	0.38	0.57	0.05	191	133	4e-30	--	Os01g0771200 [Oryza sativa Japonica Group] >gi|113533914|dbj|BAF06297.1| Os01g0771200 [Oryza sativa Japonica Group]
Unigene1034_C.lanceolata	238	238	2	gi|115470493|ref|NP_001058845.1|	630	269	347	0.91	0.96	0	79	151	2e-36	--	Os07g0134800 [Oryza sativa Japonica Group] >gi|75135397|sp|Q6ZDY8.1|DHSA_ORYSJ RecName: Full=Succinate dehydrogenase [ubiquinone] flavoprotein subunit, mitochondrial; AltName: Full=Flavoprotein subunit of complex II; Short=FP; Flags: Precursor >gi|113610381|dbj|BAF20759.1| Os07g0134800 [Oryza sativa Japonica Group]
Unigene1036_C.lanceolata	293	30	290	gi|21655195|gb|AAM28912.1|	363	225	312	0.45	0.6	0.01	88	85.5	2e-16	--	NBS/LRR [Pinus taeda]
Unigene1037_C.lanceolata	392	261	1	gi|16118437|gb|AAL12626.1|	977	276	362	0.62	0.74	0	87	109	9e-24	--	leucine-rich repeat receptor-like kinase F21M12.36 [Arabidopsis thaliana]
Unigene1038_C.lanceolata	907	397	5	gi|15224809|ref|NP_181933.1|	227	70	191	0.67	0.84	0	131	183	2e-45	--	COS1 (COI1 SUPPRESSOR1); 6,7-dimethyl-8-ribityllumazine synthase [Arabidopsis thaliana] >gi|20139375|sp|O80575.1|RISB_ARATH RecName: Full=6,7-dimethyl-8-ribityllumazine synthase, chloroplastic; Short=DMRL synthase; Short=Lumazine synthase; Flags: Precursor >gi|5532610|gb|AAD44810.1|AF148649_1 6,7-dimethyl-8-ribityllumazine synthase precursor [Arabidopsis thaliana] >gi|3212862|gb|AAC23413.1| 6,7-d…
Unigene1039_C.lanceolata	829	100	714	gi|115469156|ref|NP_001058177.1|	205	2	205	0.71	0.82	0	206	278	4e-74	--	Os06g0643300 [Oryza sativa Japonica Group] >gi|29367557|gb|AAO72640.1| development protein-like protein [Oryza sativa Japonica Group] >gi|51535470|dbj|BAD37367.1| development protein-like protein [Oryza sativa Japonica Group] >gi|113596217|dbj|BAF20091.1| Os06g0643300 [Oryza sativa Japonica Group] >gi|149391913|gb|ABR25859.1| charged multivesicular body protein 1b [Oryza sativa Indica Group]
Unigene1040_C.lanceolata	539	534	1	gi|283975377|gb|ADB55708.1|	757	563	740	0.56	0.78	0	178	223	7e-58	--	(-)-ent-kaurene synthase [Picea glauca]
Unigene1042_C.lanceolata	934	615	932	gi|297840795|ref|XP_002888279.1|	478	7	111	0.54	0.7	0	106	115	6e-25	--	glycosyl hydrolase family 17 protein [Arabidopsis lyrata subsp. lyrata] >gi|297334120|gb|EFH64538.1| glycosyl hydrolase family 17 protein [Arabidopsis lyrata subsp. lyrata]
Unigene1043_C.lanceolata	691	689	120	gi|110289328|gb|AAP54429.2|	773	587	761	0.34	0.53	0	190	94.4	1e-18	--	Uncharacterised protein family containing protein, expressed [Oryza sativa (japonica cultivar-group)]
Unigene1044_C.lanceolata	400	6	95	gi|195635317|gb|ACG37127.1|	342	295	324	0.83	0.93	0	30	62	2e-09	--	inositol-tetrakisphosphate 1-kinase 1 [Zea mays]
Unigene1048_C.lanceolata	398	112	396	gi|15982956|gb|AAL11506.1|AF367446_1	767	140	234	0.77	0.88	0	95	153	4e-47	--	vacuolar H+-pyrophosphatase [Prunus persica]
Unigene1049_C.lanceolata	2781	2771	1242	gi|293330407|dbj|BAJ04684.1|	765	274	741	0.42	0.53	0.03	530	341	3e-92	--	BEL1-type homeodomain protein [Triticum aestivum]
Unigene1052_C.lanceolata	785	298	609	gi|18414994|ref|NP_567545.1|	274	152	255	0.57	0.72	0	104	135	6e-31	--	binding [Arabidopsis thaliana]
Unigene1053_C.lanceolata	661	458	661	gi|15226879|ref|NP_181048.1|	627	149	216	0.47	0.66	0	68	70.5	2e-11	--	pentatricopeptide (PPR) repeat-containing protein [Arabidopsis thaliana] >gi|75099187|sp|O64766.1|PP185_ARATH RecName: Full=Pentatricopeptide repeat-containing protein At2g35030, mitochondrial; Flags: Precursor >gi|209414526|gb|ACI46503.1| At2g35030 [Arabidopsis thaliana]
Unigene1054_C.lanceolata	1481	90	1088	gi|297605040|ref|NP_001056573.2|	363	10	343	0.66	0.78	0.01	338	457	1e-127	--	Os06g0109000 [Oryza sativa Japonica Group] >gi|255676646|dbj|BAF18487.2| Os06g0109000 [Oryza sativa Japonica Group]
Unigene1055_C.lanceolata	791	18	434	gi|57283139|emb|CAE17317.1|	520	382	520	0.37	0.56	0.03	144	89.4	5e-17	--	villin 2 [Nicotiana tabacum]
Unigene1056_C.lanceolata	261	259	2	gi|297614182|gb|ADI48429.1|	608	465	548	0.52	0.77	0	86	108	1e-23	--	trichome birefringence [Arabidopsis thaliana]
Unigene1057_C.lanceolata	223	1	222	gi|52550577|gb|AAU14999.2|	435	75	147	0.54	0.71	0	74	85.5	2e-16	--	MtN19-like protein [Pisum sativum]
Unigene1059_C.lanceolata	2467	1485	94	gi|115460428|ref|NP_001053814.1|	478	16	476	0.73	0.86	0.01	469	683	0	--	Os04g0608500 [Oryza sativa Japonica Group] >gi|113565385|dbj|BAF15728.1| Os04g0608500 [Oryza sativa Japonica Group]
Unigene1060_C.lanceolata	193	5	193	gi|226505218|ref|NP_001149758.1|	486	389	452	0.56	0.68	0.01	64	77.4	5e-14	--	alliin lyase [Zea mays] >gi|195632058|gb|ACG36687.1| alliin lyase precursor [Zea mays]
Unigene1061_C.lanceolata	265	264	46	gi|302845449|ref|XP_002954263.1|	622	255	332	0.53	0.57	0.06	78	98.6	2e-20	--	extracellular matrix glycoprotein pherophorin-V40 [Volvox carteri f. nagariensis] >gi|300260468|gb|EFJ44687.1| extracellular matrix glycoprotein pherophorin-V40 [Volvox carteri f. nagariensis]
Unigene1062_C.lanceolata	233	231	1	gi|10241585|emb|CAC09571.1|	195	74	149	0.66	0.79	0	77	109	1e-23	--	S-receptor kinase (SRK) [Fagus sylvatica]
Unigene1063_C.lanceolata	914	912	1	gi|1354849|gb|AAB02006.1|	311	1	301	0.58	0.74	0	305	371	1e-102	--	epoxide hydrolase [Nicotiana tabacum]
Unigene1064_C.lanceolata	1458	1456	188	gi|634093|emb|CAA58803.1|	964	540	962	0.67	0.79	0	423	588	1e-167	--	pullulanase [Spinacia oleracea]
Unigene1065_C.lanceolata	3009	3008	846	gi|168053757|ref|XP_001779301.1|	2253	1329	2055	0.4	0.55	0.06	770	440	1e-122	--	transcription initiation factor TFIID, subunit TAF1 [Physcomitrella patens subsp. patens] >gi|162669313|gb|EDQ55903.1| transcription initiation factor TFIID, subunit TAF1 [Physcomitrella patens subsp. patens]
Unigene1067_C.lanceolata	418	413	3	gi|148906283|gb|ABR16297.1|	513	215	361	0.4	0.55	0.07	148	88.6	2e-17	--	unknown [Picea sitchensis]
Unigene1068_C.lanceolata	1381	1378	62	gi|87241322|gb|ABD33180.1|	585	142	564	0.5	0.69	0.01	445	431	1e-119	--	TGF-beta receptor, type I/II extracellular region [Medicago truncatula]
Unigene1069_C.lanceolata	835	378	289	gi|115440301|ref|NP_001044430.1|	79	47	76	0.7	0.73	0	30	53.5	3e-06	--	Os01g0778900 [Oryza sativa Japonica Group] >gi|113533961|dbj|BAF06344.1| Os01g0778900 [Oryza sativa Japonica Group]
Unigene1070_C.lanceolata	699	128	406	gi|108708566|gb|ABF96361.1|	314	234	314	0.62	0.7	0	93	115	2e-34	--	Transthyretin precursor family protein, expressed [Oryza sativa (japonica cultivar-group)]
Unigene1071_C.lanceolata	322	2	304	gi|115439273|ref|NP_001043916.1|	592	285	387	0.33	0.48	0.01	103	57.4	5e-08	--	Os01g0687800 [Oryza sativa Japonica Group] >gi|18844891|dbj|BAB85360.1| FAD binding domain containing protein-like [Oryza sativa Japonica Group] >gi|113533447|dbj|BAF05830.1| Os01g0687800 [Oryza sativa Japonica Group]
Unigene1072_C.lanceolata	503	388	131	gi|115475912|ref|NP_001061552.1|	544	3	88	0.52	0.76	0	86	108	3e-32	--	Os08g0326600 [Oryza sativa Japonica Group] >gi|113623521|dbj|BAF23466.1| Os08g0326600 [Oryza sativa Japonica Group]
Unigene1073_C.lanceolata	275	274	5	gi|3894385|gb|AAC78592.1|	826	225	316	0.57	0.71	0.02	92	95.5	2e-19	--	Hcr2-0A [Solanum lycopersicum]
Unigene1074_C.lanceolata	1698	1697	345	gi|7385017|gb|AAF61647.1|AF190634_1	459	26	459	0.42	0.6	0.01	456	347	3e-94	--	UDP-glucose:salicylic acid glucosyltransferase [Nicotiana tabacum]
Unigene1075_C.lanceolata	855	3	212	gi|19847822|gb|AAK27264.1|	306	237	306	0.85	0.94	0	70	126	3e-28	--	isoflavone reductase-like protein CJP-6 [Cryptomeria japonica]
Unigene1076_C.lanceolata	1020	440	1018	gi|37983539|gb|AAR06289.1|	573	53	251	0.69	0.8	0.03	199	275	7e-73	--	5-phosphoribosyl-1-pyrophosphate amidotransferase [Nicotiana tabacum]
Unigene1078_C.lanceolata	833	115	471	gi|115446395|ref|NP_001046977.1|	182	46	166	0.49	0.73	0.01	121	131	1e-29	--	Os02g0521700 [Oryza sativa Japonica Group] >gi|113536508|dbj|BAF08891.1| Os02g0521700 [Oryza sativa Japonica Group]
Unigene1079_C.lanceolata	2026	3	1472	gi|15237259|ref|NP_197715.1|	465	3	456	0.4	0.55	0.01	497	321	3e-86	--	DNAJ heat shock N-terminal domain-containing protein [Arabidopsis thaliana] >gi|134031908|gb|ABO45691.1| At5g23240 [Arabidopsis thaliana]
Unigene1080_C.lanceolata	1542	1435	188	gi|20804657|dbj|BAB92346.1|	472	1	409	0.67	0.77	0	420	558	1e-158	--	casein kinase I-like [Oryza sativa Japonica Group]
Unigene1081_C.lanceolata	3238	143	1468	gi|15231555|ref|NP_189271.1|	532	9	487	0.32	0.47	0.08	484	180	1e-43	--	EIF4B1; translation initiation factor [Arabidopsis thaliana] >gi|9294299|dbj|BAB02201.1| eukaryotic initiation factor 4B [Arabidopsis thaliana]
Unigene1082_C.lanceolata	714	503	3	gi|194033248|ref|YP_002000585.1|	397	6	172	0.97	0.98	0	167	346	1e-94	--	apocytochrome b [Oryza sativa Japonica Group] >gi|148886838|sp|P0C524.1|CYB_ORYSJ RecName: Full=Cytochrome b; AltName: Full=Complex III subunit 3; AltName: Full=Complex III subunit III; AltName: Full=Cytochrome b-c1 complex subunit 3; AltName: Full=Ubiquinol-cytochrome-c reductase complex cytochrome b subunit >gi|1827481|dbj|BAA11679.1| apocytochrome b [Oryza sativa Japonica Group] >gi|60498748|d…
Unigene1083_C.lanceolata	312	4	192	gi|11994593|dbj|BAB02648.1|	311	242	304	0.6	0.76	0	63	86.3	1e-16	--	GDSL-motif lipase/hydrolase-like protein [Arabidopsis thaliana]
Unigene1086_C.lanceolata	304	304	2	gi|10177340|dbj|BAB10596.1|	441	206	295	0.44	0.68	0	101	92.8	1e-18	--	transporter-like protein [Arabidopsis thaliana]
Unigene1087_C.lanceolata	316	316	68	gi|15226944|ref|NP_180441.1|	103	21	103	1	1	0	83	164	3e-40	--	HIS4; DNA binding [Arabidopsis thaliana] >gi|15231283|ref|NP_190179.1| histone H4 [Arabidopsis thaliana] >gi|15232318|ref|NP_190941.1| histone H4 [Arabidopsis thaliana] >gi|18390794|ref|NP_563793.1| histone H4 [Arabidopsis thaliana] >gi|18390815|ref|NP_563797.1| histone H4 [Arabidopsis thaliana] >gi|18424269|ref|NP_568911.1| histone H4 [Arabidopsis thaliana] >gi|18424305|ref|NP_568918.1| histone …
Unigene1088_C.lanceolata	373	2	277	gi|121308621|dbj|BAF43703.1|	326	66	150	0.49	0.67	0.01	93	92	2e-18	--	Chlorophyllase 1 [Glycine max]
Unigene1091_C.lanceolata	231	228	1	gi|21655195|gb|AAM28912.1|	363	267	342	0.46	0.63	0	76	80.5	6e-15	--	NBS/LRR [Pinus taeda]
Unigene1092_C.lanceolata	475	475	2	gi|302780779|ref|XP_002972164.1|	1446	334	491	0.75	0.86	0	158	251	2e-66	--	ATP-binding cassette transporter [Selaginella moellendorffii] >gi|300160463|gb|EFJ27081.1| ATP-binding cassette transporter [Selaginella moellendorffii]
Unigene1093_C.lanceolata	372	371	6	gi|62149372|dbj|BAD93486.1|	348	115	235	0.81	0.86	0	122	193	6e-49	--	pollen allergen CJP38 [Cryptomeria japonica]
Unigene1094_C.lanceolata	851	751	2	gi|302821431|ref|XP_002992378.1|	450	136	384	0.37	0.58	0.01	254	189	4e-50	--	BAHD family acyltransferase, clade V [Selaginella moellendorffii] >gi|300139794|gb|EFJ06528.1| BAHD family acyltransferase, clade V [Selaginella moellendorffii]
Unigene1095_C.lanceolata	1291	1035	481	gi|295913330|gb|ADG57920.1|	198	5	190	0.48	0.66	0.02	189	170	4e-41	--	transcription factor [Lycoris longituba]
Unigene1096_C.lanceolata	434	434	96	gi|16648783|gb|AAL25582.1|	354	242	354	0.77	0.86	0	113	185	1e-46	--	AT5g13100/T19L5_60 [Arabidopsis thaliana] >gi|56381999|gb|AAV85718.1| At5g13100 [Arabidopsis thaliana]
Unigene1098_C.lanceolata	1149	1141	83	gi|3695387|gb|AAC62789.1|	1073	724	1051	0.26	0.43	0	356	85.5	1e-15	--	contains similarity to replication protein A1 [Arabidopsis thaliana] >gi|10177641|dbj|BAB10788.1| replication protein A1-like [Arabidopsis thaliana]
Unigene1100_C.lanceolata	480	480	1	gi|110289644|gb|AAP55156.2|	246	5	169	0.41	0.64	0.04	168	135	3e-31	--	expressed protein [Oryza sativa (japonica cultivar-group)]
Unigene1101_C.lanceolata	599	599	441	gi|183013903|gb|ACC38471.1|	470	339	391	0.54	0.77	0	53	80.1	1e-20	--	UDP-glycosyltransferase [Medicago truncatula]
Unigene1105_C.lanceolata	1302	621	842	gi|302398869|gb|ADL36729.1|	420	346	419	0.39	0.55	0	74	60.1	6e-08	--	HSF domain class transcription factor [Malus x domestica]
Unigene1106_C.lanceolata	657	656	54	gi|115441281|ref|NP_001044920.1|	1244	871	1069	0.62	0.8	0	201	262	3e-69	--	Os01g0868300 [Oryza sativa Japonica Group] >gi|113534451|dbj|BAF06834.1| Os01g0868300 [Oryza sativa Japonica Group]
Unigene1109_C.lanceolata	270	73	153	gi|145408595|ref|YP_001152219.1|	58	2	28	0.7	0.85	0	27	42.4	5e-09	--	ORF58f [Pinus koraiensis] >gi|145048844|gb|ABP35460.1| ORF58f [Pinus koraiensis]
Unigene1110_C.lanceolata	500	1	498	gi|15240690|ref|NP_196874.1|	472	251	416	0.71	0.81	0	166	258	2e-68	--	ATPAO1 (ARABIDOPSIS THALIANA POLYAMINE OXIDASE 1); FAD binding / polyamine oxidase [Arabidopsis thaliana] >gi|75171808|sp|Q9FNA2.1|PAO1_ARATH RecName: Full=Polyamine oxidase 1; Short=AtPAO1; AltName: Full=N(1)-acetylpolyamine oxidase; AltName: Full=Spermine oxidase >gi|9758036|dbj|BAB08697.1| polyamine oxidase [Arabidopsis thaliana] >gi|111074208|gb|ABH04477.1| At5g13700 [Arabidopsis thaliana]
Unigene1113_C.lanceolata	358	356	3	gi|67633936|gb|AAY78890.1|	777	95	210	0.58	0.72	0	118	128	2e-29	--	CC-NBS-LRR resistance-like protein [Pinus lambertiana]
Unigene1115_C.lanceolata	208	207	1	gi|18072845|emb|CAC81821.1|	237	61	129	0.73	0.89	0	69	105	2e-22	--	peroxidase [Beta vulgaris]
Unigene1118_C.lanceolata	235	230	3	gi|18405700|ref|NP_564709.1|	1032	934	1009	0.44	0.65	0	76	71.2	3e-12	--	leucine-rich repeat family protein / protein kinase family protein [Arabidopsis thaliana]
Unigene1120_C.lanceolata	530	3	149	gi|115449043|ref|NP_001048301.1|	782	726	775	0.46	0.62	0.02	50	51.2	6e-06	--	Os02g0779200 [Oryza sativa Japonica Group] >gi|113537832|dbj|BAF10215.1| Os02g0779200 [Oryza sativa Japonica Group]
Unigene1121_C.lanceolata	811	3	806	gi|148299083|gb|ABQ58079.1|	768	141	423	0.53	0.68	0.06	287	285	5e-76	--	subtilisin-like protease [Nicotiana tabacum]
Unigene1122_C.lanceolata	308	1	306	gi|71000473|dbj|BAE07182.1|	487	341	445	0.51	0.61	0.1	114	104	3e-22	--	S-adenosyl-L-homocysteine hydrolase [Beta vulgaris]
Unigene1123_C.lanceolata	544	104	3	gi|226499946|ref|NP_001148473.1|	213	83	116	0.64	0.88	0	34	54.7	7e-11	--	22.0 kDa class IV heat shock protein [Zea mays] >gi|195619616|gb|ACG31638.1| 22.0 kDa class IV heat shock protein precursor [Zea mays]
Unigene1124_C.lanceolata	1448	1293	4	gi|164604830|dbj|BAF98467.1|	503	9	417	0.38	0.6	0.01	438	325	9e-88	--	cytochrome P450 [Coptis japonica var. dissecta]
Unigene1125_C.lanceolata	1872	195	1538	gi|297306776|dbj|BAJ08390.1|	569	54	500	0.29	0.45	0.05	475	166	1e-39	--	ECP63 protein [Daucus carota]
Unigene1128_C.lanceolata	1328	125	1162	gi|297791073|ref|XP_002863421.1|	392	25	392	0.56	0.69	0.07	375	392	1e-108	--	F-box family protein [Arabidopsis lyrata subsp. lyrata] >gi|297309256|gb|EFH39680.1| F-box family protein [Arabidopsis lyrata subsp. lyrata]
Unigene1130_C.lanceolata	465	457	14	gi|2055230|dbj|BAA19769.1|	290	26	175	0.27	0.47	0.03	154	57.8	5e-08	--	SRC2 [Glycine max]
Unigene1132_C.lanceolata	436	351	4	gi|15240817|ref|NP_196374.1|	1504	85	202	0.27	0.47	0.01	118	61.2	4e-09	--	glycine/proline-rich protein [Arabidopsis thaliana] >gi|7576195|emb|CAB87946.1| glycine/proline-rich protein [Arabidopsis thaliana]
Unigene1133_C.lanceolata	211	122	3	gi|145839433|gb|ABP96799.1|	551	291	330	0.77	0.92	0	40	72.4	2e-20	--	purple acid phosphatase [Nicotiana tabacum]
Unigene1134_C.lanceolata	386	98	301	gi|60615304|gb|AAX31149.1|	905	177	246	0.44	0.67	0.02	70	60.8	4e-09	--	RXO1 disease resistance protein [Zea mays]
Unigene1137_C.lanceolata	233	233	3	gi|224123248|ref|XP_002330269.1|	369	236	312	0.66	0.8	0	77	116	9e-26	--	2-oxoglutarate-dependent dioxygenase [Populus trichocarpa] >gi|222871304|gb|EEF08435.1| 2-oxoglutarate-dependent dioxygenase [Populus trichocarpa]
Unigene1139_C.lanceolata	1156	18	1034	gi|6692816|dbj|BAA89423.1|	343	4	343	0.65	0.8	0.01	343	446	1e-124	--	allyl alcohol dehydrogenase [Nicotiana tabacum]
Unigene1140_C.lanceolata	1628	1625	279	gi|115452253|ref|NP_001049727.1|	647	230	645	0.41	0.58	0.01	455	327	2e-88	--	Os03g0278500 [Oryza sativa Japonica Group] >gi|108707490|gb|ABF95285.1| polyadenylate binding protein, types 1, 2, 3, 4 family protein, expressed [Oryza sativa (japonica cultivar-group)] >gi|113548198|dbj|BAF11641.1| Os03g0278500 [Oryza sativa Japonica Group]
Unigene1142_C.lanceolata	435	307	128	gi|294463848|gb|ADE77447.1|	329	266	325	0.38	0.58	0	60	44.7	3e-11	--	unknown [Picea sitchensis]
Unigene1143_C.lanceolata	2074	386	967	gi|302847128|ref|XP_002955099.1|	721	420	615	0.28	0.36	0.07	209	58.9	3e-07	--	DP transcription factor [Volvox carteri f. nagariensis] >gi|300259627|gb|EFJ43853.1| DP transcription factor [Volvox carteri f. nagariensis]
Unigene1146_C.lanceolata	260	2	259	gi|115463463|ref|NP_001055331.1|	533	324	409	0.44	0.67	0	86	87.4	4e-17	--	Os05g0366600 [Oryza sativa Japonica Group] >gi|75288633|sp|Q60DX8.1|BGL22_ORYSJ RecName: Full=Beta-glucosidase 22; Short=Os5bglu22; Flags: Precursor >gi|113578882|dbj|BAF17245.1| Os05g0366600 [Oryza sativa Japonica Group]
Unigene1147_C.lanceolata	239	182	3	gi|66736578|gb|AAY54294.1|	228	1	59	0.73	0.85	0	60	89.4	1e-17	--	GST [Ginkgo biloba]
Unigene1148_C.lanceolata	355	3	299	gi|42561909|ref|NP_172575.2|	492	390	489	0.75	0.83	0.01	100	158	2e-38	--	scpl31 (serine carboxypeptidase-like 31); serine-type carboxypeptidase [Arabidopsis thaliana] >gi|133778908|gb|ABO38794.1| At1g11080 [Arabidopsis thaliana]
Unigene1149_C.lanceolata	784	67	780	gi|15221424|ref|NP_172113.1|	766	263	480	0.39	0.54	0.02	245	149	4e-35	--	GTE4 (GLOBAL TRANSCRIPTION FACTOR GROUP E 4); DNA binding [Arabidopsis thaliana] >gi|30679613|ref|NP_849601.1| GTE4 (GLOBAL TRANSCRIPTION FACTOR GROUP E 4); DNA binding [Arabidopsis thaliana] >gi|8844128|gb|AAF80220.1|AC025290_9 Contains similarity to a Ring3 protein from Homo sapiens gi|133157 and contains a bromodomain PF|00439. EST gb|F14211 comes from this gene [Arabidopsis thaliana]
Unigene1153_C.lanceolata	575	572	21	gi|225426710|ref|XP_002275471.1|	755	351	521	0.41	0.55	0.02	188	113	1e-24	--	PREDICTED: similar to subtilase [Vitis vinifera]
Unigene1155_C.lanceolata	704	572	6	gi|15220958|ref|NP_175787.1|	586	2	191	0.35	0.62	0.02	193	124	1e-27	--	ATPME1; pectinesterase [Arabidopsis thaliana] >gi|6093736|sp|Q43867.1|PME1_ARATH RecName: Full=Pectinesterase 1; Short=PE 1; AltName: Full=Pectin methylesterase 1; Short=AtPME1; Flags: Precursor >gi|6056393|gb|AAF02857.1|AC009324_6 Pectinesterase 1 [Arabidopsis thaliana] >gi|550306|emb|CAA57275.1| ATPME1 [Arabidopsis thaliana] >gi|903895|gb|AAC50024.1| ATPME1 precursor [Arabidopsis thaliana] >gi|…
Unigene1156_C.lanceolata	908	908	258	gi|297840523|ref|XP_002888143.1|	578	364	577	0.48	0.68	0	219	235	7e-61	--	DC1 domain-containing protein [Arabidopsis lyrata subsp. lyrata] >gi|297333984|gb|EFH64402.1| DC1 domain-containing protein [Arabidopsis lyrata subsp. lyrata]
Unigene1158_C.lanceolata	1276	1061	396	gi|2191168|gb|AAB61054.1|	1133	347	553	0.38	0.56	0	223	131	2e-29	--	contains similarity to myosin heavy chain [Arabidopsis thaliana]
Unigene1159_C.lanceolata	204	134	3	gi|116779756|gb|ABK21418.1|	310	221	264	0.63	0.72	0	44	58.5	2e-16	--	unknown [Picea sitchensis] >gi|224284411|gb|ACN39940.1| unknown [Picea sitchensis]
Unigene1160_C.lanceolata	1436	980	282	gi|195620404|gb|ACG32032.1|	290	42	282	0.44	0.56	0.07	252	182	1e-44	--	ribosomal protein S18 containing protein [Zea mays]
Unigene1161_C.lanceolata	1969	1691	3	gi|10442765|gb|AAG17471.1|AF123610_10	656	2	562	0.61	0.74	0	567	700	0	--	NADPH-cytochrome P450 reductase [Triticum aestivum]
Unigene1162_C.lanceolata	467	61	270	gi|257219554|gb|ACV50430.1|	93	1	70	0.8	0.91	0	70	117	5e-26	--	copper chaperone [Jatropha curcas]
Unigene1164_C.lanceolata	880	25	879	gi|143456125|sp|Q0J7Y8.2|RH45_ORYSJ	947	182	465	0.78	0.88	0	285	459	1e-128	--	RecName: Full=DEAD-box ATP-dependent RNA helicase 45
Unigene1168_C.lanceolata	778	178	474	gi|62642311|gb|AAX92713.1|	97	3	97	0.66	0.78	0.01	100	143	2e-33	--	zinc finger family protein [Picea abies]
Unigene1169_C.lanceolata	1139	110	1045	gi|70561314|emb|CAJ14972.1|	615	300	610	0.73	0.84	0	313	476	1e-133	--	auxin-induced GH3 protein [Pinus pinaster]
Unigene1170_C.lanceolata	453	452	3	gi|224923759|gb|ACN67534.1|	751	429	579	0.47	0.62	0	151	143	6e-34	--	cellulose synthase-like protein H1 [Hordeum vulgare subsp. vulgare]
Unigene1171_C.lanceolata	232	80	3	gi|224078882|ref|XP_002305665.1|	325	1	26	0.8	1	0	26	50.1	8e-06	--	predicted protein [Populus trichocarpa] >gi|222848629|gb|EEE86176.1| predicted protein [Populus trichocarpa]
Unigene1173_C.lanceolata	1351	1163	9	gi|25408221|pir||F84730	1269	32	424	0.29	0.51	0.03	401	166	9e-40	--	probable myosin heavy chain [imported] - Arabidopsis thaliana
Unigene1174_C.lanceolata	355	1	312	gi|75319886|sp|Q50EK4.1|C75A1_PINTA	525	165	269	0.48	0.65	0	105	102	2e-21	--	RecName: Full=Cytochrome P450 750A1; AltName: Full=Cytochrome P450 CYPC >gi|59800268|gb|AAX07433.1| cytochrome P450 CYPC [Pinus taeda]
Unigene1175_C.lanceolata	205	19	147	gi|15223122|ref|NP_172287.1|	275	33	75	0.55	0.65	0	43	58.2	3e-08	--	ACA7 (ALPHA CARBONIC ANHYDRASE 7); carbonate dehydratase/ zinc ion binding [Arabidopsis thaliana]
Unigene1177_C.lanceolata	1353	171	1199	gi|115453741|ref|NP_001050471.1|	343	2	343	0.81	0.9	0	343	595	1e-169	--	Os03g0448600 [Oryza sativa Japonica Group] >gi|113548942|dbj|BAF12385.1| Os03g0448600 [Oryza sativa Japonica Group]
Unigene1178_C.lanceolata	457	27	266	gi|297596153|ref|NP_001042093.2|	1113	841	923	0.36	0.56	0.03	83	58.2	2e-19	--	Os01g0161300 [Oryza sativa Japonica Group] >gi|255672898|dbj|BAF04007.2| Os01g0161300 [Oryza sativa Japonica Group]
Unigene1179_C.lanceolata	357	1	357	gi|115458644|ref|NP_001052922.1|	454	229	349	0.45	0.62	0.05	126	102	2e-21	--	Os04g0448300 [Oryza sativa Japonica Group] >gi|113564493|dbj|BAF14836.1| Os04g0448300 [Oryza sativa Japonica Group]
Unigene1180_C.lanceolata	828	665	171	gi|18407574|ref|NP_564794.1|	751	1	177	0.43	0.62	0.08	180	155	6e-37	--	octicosapeptide/Phox/Bem1p (PB1) domain-containing protein / tetratricopeptide repeat (TPR)-containing protein [Arabidopsis thaliana] >gi|7940289|gb|AAF70848.1|AC003113_15 F2401.12 [Arabidopsis thaliana]
Unigene1181_C.lanceolata	556	115	555	gi|6092009|dbj|BAA85630.1|	252	1	144	0.38	0.6	0	148	90.1	1e-17	--	GpMADS3 [Gnetum parvifolium]
Unigene1182_C.lanceolata	917	917	330	gi|192910798|gb|ACF06507.1|	338	143	338	0.69	0.83	0	196	310	2e-83	--	aldose 1-epimerase-like protein [Elaeis guineensis]
Unigene1184_C.lanceolata	193	4	192	gi|1354515|gb|AAC49785.1|	320	91	147	0.47	0.63	0	63	55.5	2e-07	--	carbonic anhydrase [Populus tremula x Populus tremuloides]
Unigene1185_C.lanceolata	886	886	170	gi|224052976|ref|XP_002297645.1|	437	199	437	0.67	0.83	0	240	356	2e-97	--	f-box family protein [Populus trichocarpa] >gi|222844903|gb|EEE82450.1| f-box family protein [Populus trichocarpa]
Unigene1186_C.lanceolata	1752	407	1681	gi|115442193|ref|NP_001045376.1|	516	85	510	0.65	0.8	0	426	600	0	--	Os01g0945200 [Oryza sativa Japonica Group] >gi|113534907|dbj|BAF07290.1| Os01g0945200 [Oryza sativa Japonica Group]
Unigene1187_C.lanceolata	487	6	293	gi|306011815|gb|ADM74961.1|	102	2	98	0.65	0.79	0.01	97	128	2e-29	--	peroxidase-like protein [Picea sitchensis] >gi|306011821|gb|ADM74964.1| peroxidase-like protein [Picea sitchensis] >gi|306011823|gb|ADM74965.1| peroxidase-like protein [Picea sitchensis] >gi|306011827|gb|ADM74967.1| peroxidase-like protein [Picea sitchensis] >gi|306011831|gb|ADM74969.1| peroxidase-like protein [Picea sitchensis] >gi|306011841|gb|ADM74974.1| peroxidase-like protein [Picea sitchens…
Unigene1188_C.lanceolata	772	605	3	gi|224055771|ref|XP_002298645.1|	430	12	207	0.69	0.82	0	201	284	7e-76	--	hydroxycinnamoyl CoA shikimate/quinate hydroxycinnamoyltransferase-like protein [Populus trichocarpa] >gi|222845903|gb|EEE83450.1| hydroxycinnamoyl CoA shikimate/quinate hydroxycinnamoyltransferase-like protein [Populus trichocarpa]
Unigene1189_C.lanceolata	435	421	2	gi|115470315|ref|NP_001058756.1|	613	46	184	0.4	0.63	0	140	109	1e-23	--	Os07g0115400 [Oryza sativa Japonica Group] >gi|113610292|dbj|BAF20670.1| Os07g0115400 [Oryza sativa Japonica Group]
Unigene1190_C.lanceolata	257	7	246	gi|226529589|ref|NP_001151813.1|	159	36	116	0.44	0.62	0.01	81	67.4	5e-11	--	EF hand family protein [Zea mays] >gi|195649869|gb|ACG44402.1| EF hand family protein [Zea mays]
Unigene1191_C.lanceolata	207	1	138	gi|157890422|dbj|BAF80895.1|	503	183	228	0.8	0.93	0	46	80.5	4e-21	--	glutamate decarboxylase [Glycine max]
Unigene1192_C.lanceolata	2707	827	60	gi|18398662|ref|NP_566359.1|	781	264	540	0.37	0.51	0.07	277	161	4e-38	--	D111/G-patch domain-containing protein [Arabidopsis thaliana] >gi|15982781|gb|AAL09738.1| AT3g09850/F8A24_10 [Arabidopsis thaliana] >gi|23308485|gb|AAN18212.1| At3g09850/F8A24_10 [Arabidopsis thaliana]
Unigene1193_C.lanceolata	265	1	159	gi|240254556|ref|NP_180668.4|	414	86	138	0.64	0.84	0	53	80.1	7e-15	--	triacylglycerol lipase [Arabidopsis thaliana]
Unigene1194_C.lanceolata	300	122	3	gi|169349|gb|AAA33765.1|	368	268	313	0.78	0.82	0.13	46	86.7	7e-28	--	hydroxyproline-rich glycoprotein [Phaseolus vulgaris]
Unigene1195_C.lanceolata	515	1	444	gi|224142037|ref|XP_002324365.1|	901	751	891	0.33	0.54	0	148	80.9	7e-15	--	glutamate-gated kainate-type ion channel receptor subunit GluR5 [Populus trichocarpa] >gi|222865799|gb|EEF02930.1| glutamate-gated kainate-type ion channel receptor subunit GluR5 [Populus trichocarpa]
Unigene1197_C.lanceolata	2493	2066	168	gi|115451317|ref|NP_001049259.1|	662	13	652	0.68	0.82	0.01	640	877	0	--	Os03g0195800 [Oryza sativa Japonica Group] >gi|113547730|dbj|BAF11173.1| Os03g0195800 [Oryza sativa Japonica Group]
Unigene1198_C.lanceolata	426	270	1	gi|10177339|dbj|BAB10595.1|	515	6	95	0.59	0.72	0.01	91	108	1e-23	--	transporter-like protein [Arabidopsis thaliana]
Unigene1199_C.lanceolata	483	2	478	gi|7415599|dbj|BAA93453.1|	448	281	435	0.34	0.49	0.02	163	85.1	3e-16	--	acyltransferase homolog [Petunia x hybrida]
Unigene1200_C.lanceolata	1167	484	1131	gi|15233504|ref|NP_194655.1|	255	39	254	0.38	0.59	0	216	161	1e-38	--	acid phosphatase class B family protein [Arabidopsis thaliana] >gi|7269824|emb|CAB79684.1| acid phosphatase-like protein [Arabidopsis thaliana]
Unigene1201_C.lanceolata	338	116	3	gi|115469672|ref|NP_001058435.1|	399	1	38	0.76	0.89	0	38	70.9	4e-12	--	Os06g0693500 [Oryza sativa Japonica Group] >gi|53792834|dbj|BAD53867.1| zinc finger protein-like [Oryza sativa Japonica Group] >gi|113596475|dbj|BAF20349.1| Os06g0693500 [Oryza sativa Japonica Group]
Unigene1204_C.lanceolata	1122	993	313	gi|168008224|ref|XP_001756807.1|	521	108	313	0.27	0.42	0.02	232	57.4	3e-07	--	predicted protein [Physcomitrella patens subsp. patens] >gi|162692045|gb|EDQ78404.1| predicted protein [Physcomitrella patens subsp. patens]
Unigene1206_C.lanceolata	415	4	360	gi|17979471|gb|AAL50072.1|	446	123	235	0.43	0.6	0	120	89.4	1e-17	--	AT3g19120/MVI11_3 [Arabidopsis thaliana] >gi|23506151|gb|AAN31087.1| At3g19120/MVI11_3 [Arabidopsis thaliana]
Unigene1207_C.lanceolata	844	439	38	gi|222424183|dbj|BAH20050.1|	222	67	200	0.7	0.84	0	134	195	2e-49	--	AT3G19900 [Arabidopsis thaliana]
Unigene1208_C.lanceolata	843	838	350	gi|28300303|gb|AAO37646.1|	1024	337	497	0.38	0.57	0	163	114	2e-24	--	NBS-LRR resistance protein RGH2 [Manihot esculenta]
Unigene1209_C.lanceolata	1547	1353	376	gi|22330196|ref|NP_175660.2|	380	54	379	0.69	0.84	0	326	490	1e-137	--	hydrolase, alpha/beta fold family protein [Arabidopsis thaliana]
Unigene1210_C.lanceolata	1159	91	789	gi|15218767|ref|NP_174733.1|	237	4	237	0.54	0.76	0	234	255	7e-67	--	MAGE-8 antigen-related [Arabidopsis thaliana] >gi|79588556|ref|NP_849747.2| MAGE-8 antigen-related [Arabidopsis thaliana] >gi|222423433|dbj|BAH19687.1| AT1G34770 [Arabidopsis thaliana]
Unigene1212_C.lanceolata	235	229	2	gi|55831280|gb|AAV66572.1|	343	257	332	0.89	0.89	0	76	144	4e-34	--	glucanase-like protein [Thuja occidentalis]
Unigene1213_C.lanceolata	1023	1	888	gi|73912496|dbj|BAE20328.1|	439	137	428	0.25	0.35	0.01	302	62	1e-08	--	omega-5 gliadin [Triticum aestivum]
Unigene1214_C.lanceolata	1459	202	816	gi|115461402|ref|NP_001054301.1|	259	53	259	0.87	0.93	0	207	382	1e-105	--	Os04g0683100 [Oryza sativa Japonica Group] >gi|113565872|dbj|BAF16215.1| Os04g0683100 [Oryza sativa Japonica Group]
Unigene1215_C.lanceolata	513	4	207	gi|21655199|gb|AAM28914.1|	348	82	149	0.47	0.61	0	68	67.4	8e-11	--	TIR/P-loop/LRR [Pinus taeda]
Unigene1216_C.lanceolata	486	425	24	gi|268326826|emb|CAT00084.1|	343	8	142	0.48	0.68	0	135	132	1e-30	--	hydroxycinnamoyl-CoA shikimate/quinate hydroxycinnamoyl transferase [Coffea arabica]
Unigene1218_C.lanceolata	789	4	591	gi|224093838|ref|XP_002310014.1|	497	300	495	0.56	0.73	0	196	246	3e-64	--	cytochrome P450 [Populus trichocarpa] >gi|222852917|gb|EEE90464.1| cytochrome P450 [Populus trichocarpa]
Unigene1219_C.lanceolata	370	324	46	gi|15233117|ref|NP_191705.1|	170	48	142	0.41	0.62	0.04	97	85.5	2e-16	--	BRH1 (BRASSINOSTEROID-RESPONSIVE RING-H2); protein binding / zinc ion binding [Arabidopsis thaliana] >gi|297820998|ref|XP_002878382.1| brassinosteroid-responsive ring-H2 [Arabidopsis lyrata subsp. lyrata] >gi|4689366|gb|AAD27870.1|AF134155_1 BRH1 RING finger protein [Arabidopsis thaliana] >gi|6850837|emb|CAB71076.1| RING finger protein [Arabidopsis thaliana] >gi|21554590|gb|AAM63625.1| RING finge…
Unigene1220_C.lanceolata	191	191	3	gi|15232146|ref|NP_189372.1|	136	33	95	1	1	0	63	125	2e-28	--	histone H3 [Arabidopsis thaliana] >gi|15238433|ref|NP_201339.1| histone H3 [Arabidopsis thaliana] >gi|18390992|ref|NP_563838.1| histone H3 [Arabidopsis thaliana] >gi|18416261|ref|NP_568227.1| histone H3 [Arabidopsis thaliana] >gi|18416264|ref|NP_568228.1| histone H3 [Arabidopsis thaliana] >gi|115441249|ref|NP_001044904.1| Os01g0866200 [Oryza sativa Japonica Group] >gi|115458352|ref|NP_001052776.1…
Unigene1221_C.lanceolata	712	38	241	gi|115466014|ref|NP_001056606.1|	205	92	162	0.42	0.61	0.04	71	67	2e-10	--	Os06g0114700 [Oryza sativa Japonica Group] >gi|113594646|dbj|BAF18520.1| Os06g0114700 [Oryza sativa Japonica Group]
Unigene1222_C.lanceolata	640	7	423	gi|149688546|gb|ABR27718.1|	174	34	174	0.77	0.84	0.01	141	219	2e-56	--	dirigent-like protein [Picea sitchensis]
Unigene1223_C.lanceolata	615	374	6	gi|297803852|ref|XP_002869810.1|	353	5	127	0.82	0.91	0	123	219	1e-56	--	glycoprotease M22 family protein [Arabidopsis lyrata subsp. lyrata] >gi|297315646|gb|EFH46069.1| glycoprotease M22 family protein [Arabidopsis lyrata subsp. lyrata]
Unigene1225_C.lanceolata	671	671	3	gi|184186927|gb|ACC66092.1|	354	82	304	0.51	0.67	0	224	238	5e-62	--	anthocyanidin synthase [Ginkgo biloba] >gi|184186928|gb|ACC66093.1| anthocyanidin synthase [Ginkgo biloba]
Unigene1226_C.lanceolata	303	117	302	gi|18396193|ref|NP_565330.1|	754	551	612	0.59	0.77	0	62	80.9	2e-24	--	subtilase family protein [Arabidopsis thaliana]
Unigene1228_C.lanceolata	198	1	159	gi|122223583|sp|Q0V7W6.1|ADHL5_ARATH	389	329	378	0.66	0.83	0	53	73.2	9e-13	--	RecName: Full=Alcohol dehydrogenase-like 5 >gi|111074376|gb|ABH04561.1| At4g22110 [Arabidopsis thaliana]
Unigene1229_C.lanceolata	353	202	2	gi|139002766|dbj|BAF51970.1|	225	1	67	0.77	0.91	0	67	112	1e-24	--	thaumatin-like protein [Cryptomeria japonica]
Unigene1230_C.lanceolata	296	292	2	gi|226528369|ref|NP_001148983.1|	511	60	152	0.29	0.57	0	97	61.6	3e-09	--	anthocyanidin 5,3-O-glucosyltransferase [Zea mays] >gi|195623776|gb|ACG33718.1| anthocyanidin 5,3-O-glucosyltransferase [Zea mays]
Unigene1231_C.lanceolata	198	198	40	gi|308804339|ref|XP_003079482.1|	213	142	197	0.55	0.64	0.05	56	52.4	2e-06	--	Histones H3 and H4 (ISS) [Ostreococcus tauri] >gi|116057937|emb|CAL54140.1| Histones H3 and H4 (ISS) [Ostreococcus tauri]
Unigene1232_C.lanceolata	239	239	3	gi|148906885|gb|ABR16588.1|	463	8	85	0.48	0.63	0	79	65.9	1e-10	--	unknown [Picea sitchensis]
Unigene1233_C.lanceolata	290	28	150	gi|297807509|ref|XP_002871638.1|	526	460	500	0.51	0.73	0	41	55.8	1e-07	--	senescence-associated gene 101 [Arabidopsis lyrata subsp. lyrata] >gi|297317475|gb|EFH47897.1| senescence-associated gene 101 [Arabidopsis lyrata subsp. lyrata]
Unigene1234_C.lanceolata	2064	421	1299	gi|30692568|ref|NP_566876.3|	396	83	375	0.66	0.8	0	293	417	1e-115	--	GRIK1 (GEMINIVIRUS REP INTERACTING KINASE 1); kinase [Arabidopsis thaliana] >gi|79314227|ref|NP_001030811.1| GRIK1 (GEMINIVIRUS REP INTERACTING KINASE 1); kinase [Arabidopsis thaliana] >gi|124221824|emb|CAM32015.1| SnRK1-activating protein kinase-2 [Arabidopsis thaliana]
Unigene1235_C.lanceolata	229	229	140	gi|148907463|gb|ABR16864.1|	151	105	134	0.8	0.9	0	30	52	5e-12	--	unknown [Picea sitchensis]
Unigene1237_C.lanceolata	456	10	450	gi|164604828|dbj|BAF98466.1|	518	106	255	0.49	0.72	0.02	150	155	1e-37	--	cytochrome P450 [Coptis japonica var. dissecta]
Unigene1238_C.lanceolata	276	259	2	gi|90399381|emb|CAJ86064.1|	1770	692	775	0.52	0.69	0	86	94.7	3e-19	--	H0818E11.1 [Oryza sativa (indica cultivar-group)] >gi|116311955|emb|CAJ86315.1| H0525G02.12 [Oryza sativa (indica cultivar-group)]
Unigene1239_C.lanceolata	550	318	545	gi|302807981|ref|XP_002985685.1|	500	94	165	0.5	0.63	0	76	85.9	2e-16	--	galactosyltransferase-like protein [Selaginella moellendorffii] >gi|300146594|gb|EFJ13263.1| galactosyltransferase-like protein [Selaginella moellendorffii]
Unigene1240_C.lanceolata	1003	922	188	gi|28555894|emb|CAD45029.1|	1262	964	1245	0.39	0.57	0.13	282	152	7e-36	--	NBS-LRR disease resistance protein homologue [Hordeum vulgare]
Unigene1241_C.lanceolata	524	16	522	gi|224117148|ref|XP_002317491.1|	510	191	354	0.48	0.73	0	169	176	1e-43	--	cytochrome P450 [Populus trichocarpa] >gi|222860556|gb|EEE98103.1| cytochrome P450 [Populus trichocarpa]
Unigene1243_C.lanceolata	622	510	1	gi|208611514|gb|ABW75772.2|	861	19	193	0.57	0.7	0.02	175	195	3e-49	--	lipoxygenase [Camellia sinensis]
Unigene1244_C.lanceolata	378	1	153	gi|148612407|gb|ABQ96119.1|	336	115	165	0.64	0.8	0	51	70.1	1e-17	--	alpha-gliadin [Aegilops tauschii]
Unigene1245_C.lanceolata	1947	376	1536	gi|115466048|ref|NP_001056623.1|	442	56	442	0.59	0.75	0	389	480	1e-134	--	Os06g0116800 [Oryza sativa Japonica Group] >gi|113594663|dbj|BAF18537.1| Os06g0116800 [Oryza sativa Japonica Group]
Unigene1246_C.lanceolata	248	248	3	gi|223452458|gb|ACM89556.1|	308	20	105	0.68	0.75	0.04	86	122	1e-27	--	lectin protein kinase family protein [Glycine max]
Unigene1247_C.lanceolata	660	10	138	gi|15219226|ref|NP_173089.1|	518	410	452	0.6	0.83	0	43	56.2	5e-17	--	ATOCT3 (ARABIDOPSIS THALIANA ORGANIC CATION/CARNITINE TRANSPORTER 3); carbohydrate transmembrane transporter/ sugar:hydrogen symporter [Arabidopsis thaliana] >gi|4966360|gb|AAD34691.1|AC006341_19 Is a member of the PF|00083 sugar transporter family [Arabidopsis thaliana] >gi|18958009|gb|AAL79578.1| At1g16390/F3O9_19 [Arabidopsis thaliana] >gi|23507793|gb|AAN38700.1| At1g16390/F3O9_19 [Arabidopsis…
Unigene1254_C.lanceolata	520	1	132	gi|115443857|ref|NP_001045708.1|	253	193	236	0.54	0.72	0	44	56.2	2e-07	--	Os02g0120300 [Oryza sativa Japonica Group] >gi|113535239|dbj|BAF07622.1| Os02g0120300 [Oryza sativa Japonica Group]
Unigene1255_C.lanceolata	358	1	357	gi|31415500|gb|AAP44978.1|	342	84	205	0.58	0.73	0.03	123	143	5e-34	--	chlorophyllase [Ginkgo biloba]
Unigene1256_C.lanceolata	465	55	429	gi|92090800|sp|P82658.2|TL19_ARATH	229	105	229	0.59	0.72	0	125	151	2e-36	--	RecName: Full=Thylakoid lumenal 19 kDa protein, chloroplastic; AltName: Full=P19; Flags: Precursor >gi|304557033|gb|ADM35939.1| chloroplast luminal 19 kDa protein [Arabidopsis thaliana] >gi|304557035|gb|ADM35940.1| chloroplast luminal 19 kDa protein [Arabidopsis thaliana]
Unigene1258_C.lanceolata	1416	1108	143	gi|4103627|gb|AAD01804.1|	447	109	445	0.51	0.65	0.06	343	342	1e-117	--	lipase [Dianthus caryophyllus]
Unigene1259_C.lanceolata	418	416	3	gi|18416629|ref|NP_567730.1|	506	247	389	0.72	0.81	0.04	145	198	2e-50	--	AAA-type ATPase family protein [Arabidopsis thaliana] >gi|19715599|gb|AAL91623.1| AT4g25830/F14M19_110 [Arabidopsis thaliana]
Unigene1260_C.lanceolata	355	174	296	gi|3329366|gb|AAC39500.1|	575	514	554	0.53	0.7	0	41	49.3	1e-14	--	nodule-specific protein Nlj70 [Lotus japonicus]
Unigene1261_C.lanceolata	319	3	317	gi|38345930|emb|CAE01922.2|	570	283	387	0.85	0.91	0	105	191	2e-48	--	OSJNBb0078D11.5 [Oryza sativa (japonica cultivar-group)] >gi|116310161|emb|CAH67175.1| H0211B05.12 [Oryza sativa (indica cultivar-group)]
Unigene1263_C.lanceolata	216	3	215	gi|115457716|ref|NP_001052458.1|	524	173	243	0.38	0.59	0	71	54.7	3e-07	--	Os04g0320200 [Oryza sativa Japonica Group] >gi|32490390|emb|CAE04700.1| OSJNBa0041M06.2 [Oryza sativa (japonica cultivar-group)] >gi|38344779|emb|CAE01505.2| OSJNBb0026L04.10 [Oryza sativa (japonica cultivar-group)] >gi|113564029|dbj|BAF14372.1| Os04g0320200 [Oryza sativa Japonica Group]
Unigene1264_C.lanceolata	745	364	2	gi|116784892|gb|ABK23508.1|	231	1	113	0.54	0.67	0.01	123	114	9e-25	--	unknown [Picea sitchensis] >gi|224284637|gb|ACN40051.1| unknown [Picea sitchensis] >gi|224285742|gb|ACN40586.1| unknown [Picea sitchensis]
Unigene1265_C.lanceolata	530	521	114	gi|18410907|ref|NP_565115.1|	196	59	193	0.39	0.57	0	136	103	1e-21	--	DNA-directed RNA polymerase/ RNA binding [Arabidopsis thaliana] >gi|42572115|ref|NP_974148.1| DNA-directed RNA polymerase/ RNA binding [Arabidopsis thaliana]
Unigene1266_C.lanceolata	212	123	1	gi|115479259|ref|NP_001063223.1|	276	161	201	0.63	0.82	0	41	68.9	1e-15	--	Os09g0425900 [Oryza sativa Japonica Group] >gi|29367553|gb|AAO72638.1| senescence-associated protein-like protein [Oryza sativa Japonica Group] >gi|113631456|dbj|BAF25137.1| Os09g0425900 [Oryza sativa Japonica Group]
Unigene1267_C.lanceolata	1181	1140	7	gi|226505772|ref|NP_001151543.1|	568	46	426	0.51	0.69	0.01	382	376	1e-103	--	LOC100285177 [Zea mays] >gi|195647580|gb|ACG43258.1| calcium ion binding protein [Zea mays]
Unigene1268_C.lanceolata	997	2	262	gi|224083496|ref|XP_002307051.1|	502	258	347	0.47	0.65	0.03	90	89.7	2e-35	--	PAD4 [Populus trichocarpa] >gi|222856500|gb|EEE94047.1| PAD4 [Populus trichocarpa]
Unigene1269_C.lanceolata	366	1	366	gi|15237531|ref|NP_196002.1|	354	105	226	0.42	0.64	0	122	114	3e-25	--	GDSL-motif lipase/hydrolase family protein [Arabidopsis thaliana] >gi|75181243|sp|Q9LZC5.1|GDL73_ARATH RecName: Full=GDSL esterase/lipase At5g03820; AltName: Full=Extracellular lipase At5g03820; Flags: Precursor >gi|9758011|dbj|BAB08608.1| proline-rich protein APG-like [Arabidopsis thaliana]
Unigene1270_C.lanceolata	255	204	10	gi|115455451|ref|NP_001051326.1|	448	4	69	0.45	0.69	0.01	66	67.8	4e-11	--	Os03g0757600 [Oryza sativa Japonica Group] >gi|113549797|dbj|BAF13240.1| Os03g0757600 [Oryza sativa Japonica Group]
Unigene1271_C.lanceolata	490	260	3	gi|224057465|ref|XP_002299234.1|	974	778	863	0.8	0.9	0	86	142	8e-46	--	heavy metal ATPase [Populus trichocarpa] >gi|222846492|gb|EEE84039.1| heavy metal ATPase [Populus trichocarpa]
Unigene1273_C.lanceolata	590	589	272	gi|14192682|gb|AAK54465.1|	473	364	469	0.56	0.71	0	106	131	6e-30	--	cold-induced glucosyl transferase [Solanum sogarandinum]
Unigene1275_C.lanceolata	702	644	75	gi|242055353|ref|XP_002456822.1|	770	1	183	0.29	0.45	0.05	201	52	7e-06	--	hypothetical protein SORBIDRAFT_03g043500 [Sorghum bicolor] >gi|241928797|gb|EES01942.1| hypothetical protein SORBIDRAFT_03g043500 [Sorghum bicolor]
Unigene1276_C.lanceolata	1105	22	1104	gi|115464093|ref|NP_001055646.1|	761	99	452	0.48	0.63	0.01	367	320	2e-86	--	Os05g0435800 [Oryza sativa Japonica Group] >gi|113579197|dbj|BAF17560.1| Os05g0435800 [Oryza sativa Japonica Group]
Unigene1278_C.lanceolata	521	1	165	gi|1332579|emb|CAA66667.1|	761	288	342	0.89	0.89	0	55	95.1	4e-38	--	polyubiquitin [Pinus sylvestris]
Unigene1280_C.lanceolata	281	278	3	gi|297721839|ref|NP_001173283.1|	231	106	197	0.73	0.86	0	92	131	3e-30	--	Os03g0176600 [Oryza sativa Japonica Group] >gi|255674246|dbj|BAH92011.1| Os03g0176600 [Oryza sativa Japonica Group]
Unigene1281_C.lanceolata	406	113	340	gi|115459950|ref|NP_001053575.1|	395	200	265	0.5	0.63	0	76	73.6	7e-13	--	Os04g0565500 [Oryza sativa Japonica Group] >gi|113565146|dbj|BAF15489.1| Os04g0565500 [Oryza sativa Japonica Group]
Unigene1282_C.lanceolata	257	204	4	gi|297821957|ref|XP_002878861.1|	402	115	181	0.35	0.64	0	67	54.7	3e-07	--	mitochondrial substrate carrier family protein [Arabidopsis lyrata subsp. lyrata] >gi|297324700|gb|EFH55120.1| mitochondrial substrate carrier family protein [Arabidopsis lyrata subsp. lyrata]
Unigene1284_C.lanceolata	250	249	1	gi|224061172|ref|XP_002300362.1|	1488	738	820	0.86	0.95	0	83	149	1e-35	--	multidrug resistance protein ABC transporter family [Populus trichocarpa] >gi|222847620|gb|EEE85167.1| multidrug resistance protein ABC transporter family [Populus trichocarpa]
Unigene1286_C.lanceolata	517	2	331	gi|40018852|gb|AAR36911.1|	207	79	205	0.32	0.5	0.17	134	62	3e-09	--	disease resistance gene [Pinus sylvestris]
Unigene1287_C.lanceolata	675	675	1	gi|302811012|ref|XP_002987196.1|	863	530	757	0.24	0.41	0.02	230	81.3	1e-14	--	hypothetical protein SELMODRAFT_446854 [Selaginella moellendorffii] >gi|300145093|gb|EFJ11772.1| hypothetical protein SELMODRAFT_446854 [Selaginella moellendorffii]
Unigene1289_C.lanceolata	387	8	385	gi|13661201|gb|AAK37826.1|AF132122_1	570	112	237	0.64	0.77	0	126	184	2e-46	--	laccase [Pinus taeda]
Unigene1293_C.lanceolata	2620	1023	2090	gi|4115937|gb|AAD03447.1|	827	474	825	0.35	0.5	0.03	368	176	2e-42	--	contains similarity to human PCF11p homolog (GB:AF046935) [Arabidopsis thaliana]
Unigene1295_C.lanceolata	432	15	404	gi|190183763|dbj|BAG48495.1|	212	80	210	0.52	0.69	0	131	125	2e-28	--	TM8-like MADS-box transcription factor [Cryptomeria japonica]
Unigene1296_C.lanceolata	1287	1285	626	gi|115459132|ref|NP_001053166.1|	660	454	657	0.42	0.6	0	220	170	4e-41	--	Os04g0490700 [Oryza sativa Japonica Group] >gi|21740672|emb|CAD41135.1| OSJNBa0084K20.13 [Oryza sativa (japonica cultivar-group)] >gi|38347447|emb|CAD41349.2| OSJNBa0076N16.11 [Oryza sativa (japonica cultivar-group)] >gi|113564737|dbj|BAF15080.1| Os04g0490700 [Oryza sativa Japonica Group] >gi|116310327|emb|CAH67342.1| OSIGBa0130B08.2 [Oryza sativa (indica cultivar-group)]
Unigene1297_C.lanceolata	1213	1011	346	gi|42566276|ref|NP_192255.2|	677	347	562	0.32	0.52	0.01	225	91.3	2e-17	--	ankyrin repeat family protein [Arabidopsis thaliana]
Unigene1298_C.lanceolata	811	647	3	gi|15233721|ref|NP_194712.1|	321	1	215	0.66	0.8	0	215	296	2e-79	--	VIP3 (vernalization independence 3); nucleotide binding / protein binding [Arabidopsis thaliana] >gi|30725340|gb|AAP37692.1| At4g29830 [Arabidopsis thaliana]
Unigene1300_C.lanceolata	1511	164	1219	gi|75206826|sp|Q9SMU4.1|U496N_ARATH	416	53	397	0.37	0.53	0.04	369	194	3e-48	--	RecName: Full=UPF0496 protein At3g49070
Unigene1302_C.lanceolata	245	241	2	gi|302850418|ref|XP_002956736.1|	1841	1069	1148	0.41	0.68	0	80	58.5	2e-08	--	hypothetical protein VOLCADRAFT_107359 [Volvox carteri f. nagariensis] >gi|300257951|gb|EFJ42193.1| hypothetical protein VOLCADRAFT_107359 [Volvox carteri f. nagariensis]
Unigene1303_C.lanceolata	731	5	202	gi|297797343|ref|XP_002866556.1|	162	101	161	0.65	0.8	0	66	81.6	9e-15	--	SAP domain-containing protein [Arabidopsis lyrata subsp. lyrata] >gi|297312391|gb|EFH42815.1| SAP domain-containing protein [Arabidopsis lyrata subsp. lyrata]
Unigene1309_C.lanceolata	240	102	1	gi|294462468|gb|ADE76781.1|	288	1	34	0.76	0.88	0	34	58.5	2e-08	--	unknown [Picea sitchensis]
Unigene1311_C.lanceolata	339	339	154	gi|3820531|gb|AAC69619.1|	513	445	507	0.73	0.87	0.01	63	104	4e-22	--	beta-glucosidase [Pinus contorta]
Unigene1312_C.lanceolata	398	398	6	gi|115440161|ref|NP_001044360.1|	517	267	396	0.46	0.61	0	132	130	4e-30	--	Os01g0767100 [Oryza sativa Japonica Group] >gi|113533891|dbj|BAF06274.1| Os01g0767100 [Oryza sativa Japonica Group]
Unigene1314_C.lanceolata	1612	590	1519	gi|15223013|ref|NP_177760.1|	372	57	371	0.73	0.86	0.01	315	475	1e-133	--	integral membrane family protein [Arabidopsis thaliana] >gi|6573714|gb|AAF17634.1|AC009978_10 T23E18.26 [Arabidopsis thaliana] >gi|29329821|emb|CAD83087.1| GONST3 Golgi Nucleotide sugar transporter [Arabidopsis thaliana]
Unigene1315_C.lanceolata	271	269	3	gi|13160397|emb|CAC32834.1|	315	59	141	0.47	0.69	0.02	91	89	2e-17	--	aldose reductase [Digitalis purpurea]
Unigene1316_C.lanceolata	1210	3	1208	gi|87241060|gb|ABD32918.1|	622	189	590	0.67	0.82	0	404	581	1e-165	--	Glycoside transferase, six-hairpin, subgroup [Medicago truncatula]
Unigene1318_C.lanceolata	1729	75	1727	gi|115447359|ref|NP_001047459.1|	619	1	547	0.51	0.67	0	554	578	1e-164	--	Os02g0621300 [Oryza sativa Japonica Group] >gi|113536990|dbj|BAF09373.1| Os02g0621300 [Oryza sativa Japonica Group]
Unigene1322_C.lanceolata	463	449	24	gi|7269720|emb|CAB81453.1|	1013	265	406	0.45	0.64	0	142	129	1e-29	--	receptor protein kinase-like protein [Arabidopsis thaliana] >gi|224589634|gb|ACN59350.1| leucine-rich repeat receptor-like protein kinase [Arabidopsis thaliana]
Unigene1323_C.lanceolata	239	2	148	gi|1015937|emb|CAA62943.1|	489	105	153	0.89	0.89	0	49	108	1e-44	--	extensin class 1 protein [Vigna unguiculata]
Unigene1325_C.lanceolata	318	313	134	gi|255660824|gb|ACU25581.1|	418	192	254	0.46	0.68	0.04	63	63.2	1e-19	--	pentatricopeptide repeat-containing protein [Junellia aspera]
Unigene1326_C.lanceolata	665	83	562	gi|195629684|gb|ACG36483.1|	499	24	155	0.37	0.49	0.02	164	80.5	2e-14	--	heat shock protein [Zea mays]
Unigene1327_C.lanceolata	656	1	462	gi|115449159|ref|NP_001048359.1|	437	280	430	0.72	0.83	0	154	235	3e-61	--	Os02g0791500 [Oryza sativa Japonica Group] >gi|84514053|gb|ABC59069.1| UDP-glucuronic acid 4-epimerase isoform 2 [Oryza sativa Japonica Group] >gi|113537890|dbj|BAF10273.1| Os02g0791500 [Oryza sativa Japonica Group]
Unigene1328_C.lanceolata	422	422	6	gi|15218229|ref|NP_177937.1|	490	285	423	0.74	0.87	0	139	216	7e-56	--	UNE2 (unfertilized embryo sac 2); carbohydrate transmembrane transporter/ sugar:hydrogen symporter [Arabidopsis thaliana] >gi|28416565|gb|AAO42813.1| At1g78130 [Arabidopsis thaliana] >gi|110742895|dbj|BAE99345.1| transporter like protein [Arabidopsis thaliana]
Unigene1329_C.lanceolata	709	4	696	gi|295083329|gb|ADF78118.1|	1052	34	274	0.33	0.52	0.04	242	119	3e-26	--	rj2 protein [Glycine max] >gi|308171408|gb|ADO15998.1| Rj2/Rfg1 protein [Glycine max]
Unigene1330_C.lanceolata	512	464	48	gi|195635007|gb|ACG36972.1|	468	160	298	0.32	0.47	0.02	142	65.9	2e-10	--	ARF GAP-like zinc finger-containing protein ZIGA3 [Zea mays]
Unigene1331_C.lanceolata	820	569	6	gi|5487873|gb|AAD04946.2|	319	83	275	0.44	0.6	0.03	194	165	2e-47	--	PrMC3 [Pinus radiata]
Unigene1332_C.lanceolata	234	3	176	gi|195616400|gb|ACG30030.1|	139	85	139	0.65	0.81	0	58	80.1	7e-15	--	p8MTCP1 [Zea mays]
Unigene1333_C.lanceolata	403	394	146	gi|148905999|gb|ABR16160.1|	476	389	467	0.43	0.6	0	83	63.2	9e-10	--	unknown [Picea sitchensis]
Unigene1334_C.lanceolata	229	229	2	gi|31074969|gb|AAP42136.1|	301	188	263	0.76	0.88	0	76	136	9e-32	--	erg-1 [Solanum tuberosum]
Unigene1337_C.lanceolata	844	839	3	gi|283975390|gb|ADB55710.1|	757	373	655	0.56	0.72	0.01	283	324	7e-88	--	(-)-ent-kaurene synthase [Picea sitchensis]
Unigene1342_C.lanceolata	516	506	6	gi|224122696|ref|XP_002318903.1|	906	579	749	0.3	0.46	0.05	176	60.8	7e-09	--	cc-nbs-lrr resistance protein [Populus trichocarpa] >gi|222859576|gb|EEE97123.1| cc-nbs-lrr resistance protein [Populus trichocarpa]
Unigene1343_C.lanceolata	737	108	275	gi|15214248|sp|Q9Y068.1|RIC1_PHYIN	57	1	56	0.57	0.78	0	56	76.3	4e-13	--	RecName: Full=Protein Ric1 >gi|5531402|emb|CAB50926.1| RIC1 protein [Phytophthora infestans]
Unigene1344_C.lanceolata	314	313	71	gi|148909281|gb|ABR17740.1|	497	241	322	0.39	0.65	0.02	83	55.1	2e-07	--	unknown [Picea sitchensis]
Unigene1345_C.lanceolata	812	1	570	gi|115441237|ref|NP_001044898.1|	473	276	466	0.43	0.6	0.02	194	154	1e-36	--	Os01g0865400 [Oryza sativa Japonica Group] >gi|113534429|dbj|BAF06812.1| Os01g0865400 [Oryza sativa Japonica Group]
Unigene1348_C.lanceolata	745	594	1	gi|168011885|ref|XP_001758633.1|	569	1	198	0.72	0.85	0	198	290	1e-77	--	SM/Sec1-family protein [Physcomitrella patens subsp. patens] >gi|162690243|gb|EDQ76611.1| SM/Sec1-family protein [Physcomitrella patens subsp. patens]
Unigene1352_C.lanceolata	599	597	19	gi|21655193|gb|AAM28911.1|	509	48	254	0.46	0.6	0.08	211	173	1e-42	--	NBS/LRR [Pinus taeda]
Unigene1353_C.lanceolata	805	805	95	gi|297821178|ref|XP_002878472.1|	1546	649	885	0.74	0.87	0	237	361	7e-99	--	ATMRP10 [Arabidopsis lyrata subsp. lyrata] >gi|297324310|gb|EFH54731.1| ATMRP10 [Arabidopsis lyrata subsp. lyrata]
Unigene1354_C.lanceolata	292	266	9	gi|28261013|gb|AAO32795.1|	207	67	152	0.68	0.75	0	86	124	4e-28	--	germin-like protein 1 [Medicago truncatula]
Unigene1356_C.lanceolata	287	1	114	gi|297597671|ref|NP_001044353.2|	477	429	466	0.63	0.76	0	38	54.7	3e-07	--	Os01g0766000 [Oryza sativa Japonica Group] >gi|57899572|dbj|BAD87151.1| integral membrane protein-like [Oryza sativa Japonica Group] >gi|255673715|dbj|BAF06267.2| Os01g0766000 [Oryza sativa Japonica Group]
Unigene1359_C.lanceolata	538	535	383	gi|2501494|sp|Q40287.1|UFOG5_MANES	487	422	472	0.43	0.76	0	51	55.1	5e-07	--	RecName: Full=Anthocyanidin 3-O-glucosyltransferase 5; AltName: Full=Flavonol 3-O-glucosyltransferase 5; AltName: Full=UDP-glucose flavonoid 3-O-glucosyltransferase 5 >gi|453249|emb|CAA54612.1| UTP-glucose glucosyltransferase [Manihot esculenta]
Unigene1362_C.lanceolata	355	353	3	gi|301133580|gb|ADK63412.1|	185	27	153	0.41	0.59	0.08	128	98.6	2e-20	--	C2 domain-containing protein [Brassica rapa]
Unigene1363_C.lanceolata	984	982	14	gi|108707324|gb|ABF95119.1|	392	51	371	0.58	0.73	0	326	378	1e-104	--	Protein kinase domain containing protein, expressed [Oryza sativa (japonica cultivar-group)]
Unigene1364_C.lanceolata	638	638	348	gi|148828669|gb|ABR13957.1|	492	396	492	0.89	0.94	0	97	181	6e-45	--	NDH-B2 [Thuja plicata]
Unigene1365_C.lanceolata	675	551	333	gi|99109436|gb|ABF67493.1|	79	2	77	0.51	0.76	0.03	76	81.3	1e-14	--	BRICK1/HSPC300 [Physcomitrella patens]
Unigene1366_C.lanceolata	628	598	47	gi|297596301|ref|NP_001042334.2|	512	306	461	0.35	0.51	0.01	186	78.6	5e-14	--	Os01g0204000 [Oryza sativa Japonica Group] >gi|56201487|dbj|BAD72984.1| DNA polymerase delta p66 subunit -like [Oryza sativa Japonica Group] >gi|255672983|dbj|BAF04248.2| Os01g0204000 [Oryza sativa Japonica Group]
Unigene1367_C.lanceolata	724	722	3	gi|84514179|gb|ABC59098.1|	541	99	347	0.51	0.68	0.04	252	237	1e-61	--	cytochrome P450 monooxygenase CYP711A12 [Medicago truncatula]
Unigene1368_C.lanceolata	200	71	199	gi|237847795|gb|ACR23329.1|	537	335	376	0.76	0.86	0	43	74.7	1e-19	--	purple acid phosphatase isoform b2 [Triticum aestivum]
Unigene1369_C.lanceolata	424	422	18	gi|145332743|ref|NP_001078237.1|	1219	731	897	0.29	0.46	0.19	167	71.6	3e-12	--	ATP binding / nucleoside-triphosphatase/ nucleotide binding / protein binding / transmembrane receptor [Arabidopsis thaliana] >gi|145339123|ref|NP_190053.3| ATP binding / nucleoside-triphosphatase/ nucleotide binding / protein binding / transmembrane receptor [Arabidopsis thaliana]
Unigene1371_C.lanceolata	550	3	539	gi|239056180|emb|CAQ58615.1|	946	280	459	0.34	0.56	0.01	182	118	5e-26	--	ATP binding / kinase/ protein serine / threonine kinase [Vitis vinifera]
Unigene1372_C.lanceolata	679	267	100	gi|115459356|ref|NP_001053278.1|	1090	1024	1081	0.43	0.55	0.03	58	46.6	3e-06	--	Os04g0509300 [Oryza sativa Japonica Group] >gi|113564849|dbj|BAF15192.1| Os04g0509300 [Oryza sativa Japonica Group]
Unigene1375_C.lanceolata	785	4	168	gi|283462584|gb|ADB22517.1|	568	460	514	0.69	0.85	0	55	87.8	3e-23	--	protein phosphtase 2C [Marchantia polymorpha]
Unigene1377_C.lanceolata	1224	1224	172	gi|22331756|ref|NP_190850.2|	434	74	424	0.63	0.78	0	352	483	1e-135	--	PAP22 (PURPLE ACID PHOSPHATASE 22); acid phosphatase/ protein serine/threonine phosphatase [Arabidopsis thaliana] >gi|75247769|sp|Q8S340.1|PPA22_ARATH RecName: Full=Purple acid phosphatase 22; Flags: Precursor >gi|20257495|gb|AAM15917.1|AF492668_1 purple acid phosphatase [Arabidopsis thaliana]
Unigene1379_C.lanceolata	1911	403	1329	gi|209863160|gb|ACI88738.1|	377	64	373	0.65	0.81	0	311	439	1e-122	--	At5g14550 [Arabidopsis thaliana]
Unigene1380_C.lanceolata	201	199	2	gi|115434580|ref|NP_001042048.1|	1051	308	373	0.42	0.68	0	66	59.7	1e-08	--	Os01g0152800 [Oryza sativa Japonica Group] >gi|113531579|dbj|BAF03962.1| Os01g0152800 [Oryza sativa Japonica Group]
Unigene1381_C.lanceolata	201	3	200	gi|14423418|gb|AAK62391.1|AF386946_1	269	152	217	0.53	0.75	0	66	80.1	7e-15	--	serine/threonine kinase - like protein [Arabidopsis thaliana]
Unigene1382_C.lanceolata	799	799	455	gi|306014885|gb|ADM76496.1|	197	78	192	0.81	0.91	0	115	209	3e-53	--	glycosyl hydrolase-like protein [Picea sitchensis]
Unigene1385_C.lanceolata	310	3	290	gi|115467192|ref|NP_001057195.1|	393	231	326	0.34	0.56	0	96	64.3	4e-10	--	Os06g0225200 [Oryza sativa Japonica Group] >gi|51535003|dbj|BAD37287.1| mitochondrial transcription termination factor-like [Oryza sativa Japonica Group] >gi|51536073|dbj|BAD38199.1| mitochondrial transcription termination factor-like [Oryza sativa Japonica Group] >gi|113595235|dbj|BAF19109.1| Os06g0225200 [Oryza sativa Japonica Group]
Unigene1386_C.lanceolata	192	158	3	gi|110180151|gb|ABG54319.1|	517	294	345	0.57	0.78	0	52	67.4	5e-11	--	flavonoid 3'-hydroxylase [Sorghum bicolor]
Unigene1387_C.lanceolata	2222	2221	581	gi|115474271|ref|NP_001060734.1|	1245	732	1245	0.58	0.71	0	549	592	1e-168	--	Os07g0693900 [Oryza sativa Japonica Group] >gi|113612270|dbj|BAF22648.1| Os07g0693900 [Oryza sativa Japonica Group]
Unigene1388_C.lanceolata	470	4	342	gi|308808051|ref|XP_003081336.1|	227	62	176	0.32	0.59	0.01	115	73.6	9e-13	--	MGC53924 protein (ISS) [Ostreococcus tauri] >gi|116059798|emb|CAL55505.1| MGC53924 protein (ISS) [Ostreococcus tauri]
Unigene1389_C.lanceolata	1472	1310	177	gi|224053501|ref|XP_002297845.1|	481	106	480	0.28	0.47	0.03	391	163	5e-39	--	f-box family protein [Populus trichocarpa] >gi|222845103|gb|EEE82650.1| f-box family protein [Populus trichocarpa]
Unigene1390_C.lanceolata	524	5	85	gi|297801732|ref|XP_002868750.1|	400	142	170	0.62	0.65	0.06	29	38.5	1e-05	--	expressed protein [Arabidopsis lyrata subsp. lyrata] >gi|297314586|gb|EFH45009.1| expressed protein [Arabidopsis lyrata subsp. lyrata]
Unigene1391_C.lanceolata	298	164	6	gi|116782150|gb|ABK22387.1|	271	1	51	0.64	0.73	0	53	66.2	1e-10	--	unknown [Picea sitchensis]
Unigene1392_C.lanceolata	460	158	9	gi|226508192|ref|NP_001150789.1|	213	96	145	0.48	0.62	0	50	58.9	2e-08	--	RING zinc finger protein-like [Zea mays] >gi|195641850|gb|ACG40393.1| RING zinc finger protein-like [Zea mays]
Unigene1393_C.lanceolata	741	5	283	gi|115475253|ref|NP_001061223.1|	1024	926	1021	0.43	0.57	0.03	96	77	2e-13	--	Os08g0203400 [Oryza sativa Japonica Group] >gi|113623192|dbj|BAF23137.1| Os08g0203400 [Oryza sativa Japonica Group]
Unigene1394_C.lanceolata	1599	1435	2	gi|21592745|gb|AAM64694.1|	622	74	515	0.54	0.67	0	479	465	1e-130	--	cell division protein FtsH-like protein [Arabidopsis thaliana]
Unigene1396_C.lanceolata	734	173	730	gi|76262500|gb|ABA41400.1|	853	183	367	0.44	0.46	0	187	139	3e-32	--	pherophorin-C2 protein precursor [Chlamydomonas reinhardtii]
Unigene1397_C.lanceolata	501	104	478	gi|115444845|ref|NP_001046202.1|	141	16	140	0.68	0.84	0	125	181	3e-45	--	Os02g0197800 [Oryza sativa Japonica Group] >gi|113535733|dbj|BAF08116.1| Os02g0197800 [Oryza sativa Japonica Group]
Unigene1398_C.lanceolata	310	261	1	gi|224072741|ref|XP_002303858.1|	457	2	88	0.4	0.64	0.02	89	66.2	1e-10	--	hydroxycinnamoyl CoA shikimate/quinate hydroxycinnamoyltransferase [Populus trichocarpa] >gi|222841290|gb|EEE78837.1| hydroxycinnamoyl CoA shikimate/quinate hydroxycinnamoyltransferase [Populus trichocarpa]
Unigene1399_C.lanceolata	589	3	521	gi|22330529|ref|NP_683486.1|	703	209	381	0.52	0.64	0	173	165	4e-40	--	leucine-rich repeat family protein [Arabidopsis thaliana]
Unigene1400_C.lanceolata	764	504	7	gi|10177828|dbj|BAB11257.1|	380	11	184	0.44	0.58	0.06	177	141	7e-33	--	S-adenosyl-L-methionine:salicylic acid carboxyl methyltransferase-like protein [Arabidopsis thaliana]
Unigene1403_C.lanceolata	257	3	146	gi|40781599|gb|AAR89809.1|	324	194	241	0.54	0.79	0	48	62.8	5e-16	--	reductase 1 [Hydrangea macrophylla] >gi|40781603|gb|AAR89811.1| reductase 1 [Hydrangea macrophylla]
Unigene1407_C.lanceolata	909	732	421	gi|15241290|ref|NP_197519.1|	290	156	259	0.6	0.75	0	104	138	8e-32	--	binding [Arabidopsis thaliana]
Unigene1409_C.lanceolata	443	418	5	gi|115434700|ref|NP_001042108.1|	502	247	383	0.44	0.68	0	138	128	2e-29	--	Os01g0165100 [Oryza sativa Japonica Group] >gi|113531639|dbj|BAF04022.1| Os01g0165100 [Oryza sativa Japonica Group]
Unigene1412_C.lanceolata	464	2	259	gi|62526573|gb|AAX84672.1|	344	102	187	0.81	0.88	0	86	142	4e-57	--	aldo/keto reductase AKR [Manihot esculenta]
Unigene1414_C.lanceolata	2581	2169	508	gi|1313907|dbj|BAA12691.1|	599	11	592	0.66	0.8	0.05	585	774	0	--	CDPK-related protein kinase [Zea mays]
Unigene1416_C.lanceolata	574	572	270	gi|30685162|ref|NP_188532.2|	956	498	600	0.36	0.55	0.04	106	63.2	2e-09	--	leucine-rich repeat family protein / extensin family protein [Arabidopsis thaliana] >gi|75335059|sp|Q9LJ64.1|PLRX1_ARATH RecName: Full=Pollen-specific leucine-rich repeat extensin-like protein 1; Short=AtPEX1; Short=Pollen-specific LRR/EXTENSIN1; AltName: Full=Cell wall hydroxyproline-rich glycoprotein; Flags: Precursor >gi|9280319|dbj|BAB01698.1| extensin protein-like [Arabidopsis thaliana]
Unigene1417_C.lanceolata	842	3	548	gi|93115179|gb|ABE98259.1|	773	299	480	0.64	0.81	0	182	242	1e-69	--	KUP1 [Vitis vinifera]
Unigene1418_C.lanceolata	383	382	2	gi|226506500|ref|NP_001149076.1|	533	355	482	0.57	0.69	0	128	134	2e-31	--	arabinose-proton symporter [Zea mays] >gi|195624532|gb|ACG34096.1| arabinose-proton symporter [Zea mays]
Unigene1419_C.lanceolata	655	654	481	gi|224086138|ref|XP_002307829.1|	272	204	261	0.55	0.7	0	58	66.2	3e-10	--	predicted protein [Populus trichocarpa] >gi|222857278|gb|EEE94825.1| predicted protein [Populus trichocarpa]
Unigene1420_C.lanceolata	440	1	438	gi|15218475|ref|NP_174666.1|	457	323	453	0.39	0.6	0	146	111	3e-24	--	alliinase family protein [Arabidopsis thaliana] >gi|10086473|gb|AAG12533.1|AC015446_14 Similar to alliin lyase [Arabidopsis thaliana]
Unigene1422_C.lanceolata	259	149	3	gi|209954703|dbj|BAG80542.1|	484	185	233	0.38	0.71	0	49	50.8	1e-10	--	glycosyltransferase [Lycium barbarum]
Unigene1423_C.lanceolata	829	566	99	gi|115476846|ref|NP_001062019.1|	391	233	390	0.29	0.51	0.07	169	76.3	4e-13	--	Os08g0472400 [Oryza sativa Japonica Group] >gi|113623988|dbj|BAF23933.1| Os08g0472400 [Oryza sativa Japonica Group]
Unigene1424_C.lanceolata	744	480	397	gi|195619742|gb|ACG31701.1|	273	197	224	0.53	0.67	0	28	34.3	2e-06	--	replication protein A 32 kDa subunit [Zea mays]
Unigene1425_C.lanceolata	205	119	3	gi|158512960|sp|A1L4Y2.1|ADHL3_ARATH	394	2	40	0.71	0.84	0	39	63.2	9e-10	--	RecName: Full=Alcohol dehydrogenase-like 3 >gi|119935936|gb|ABM06039.1| At1g32780 [Arabidopsis thaliana]
Unigene1426_C.lanceolata	279	278	6	gi|37518564|gb|AAQ91912.1|	425	13	104	0.64	0.77	0.01	92	115	2e-25	--	acyl transferase [Taxus wallichiana var. chinensis]
Unigene1428_C.lanceolata	197	176	3	gi|224286754|gb|ACN41080.1|	310	169	233	0.47	0.58	0.1	65	55.8	1e-07	--	unknown [Picea sitchensis]
Unigene1430_C.lanceolata	1303	629	3	gi|77551893|gb|ABA94690.1|	1387	1105	1315	0.68	0.81	0	211	294	2e-78	--	lipin, N-terminal conserved region family protein, expressed [Oryza sativa (japonica cultivar-group)]
Unigene1431_C.lanceolata	203	1	201	gi|115468176|ref|NP_001057687.1|	490	294	360	0.64	0.79	0	67	85.9	1e-16	--	Os06g0494400 [Oryza sativa Japonica Group] >gi|113595727|dbj|BAF19601.1| Os06g0494400 [Oryza sativa Japonica Group]
Unigene1432_C.lanceolata	297	295	2	gi|13937213|gb|AAK50099.1|AF372961_1	323	161	257	0.52	0.73	0	98	110	5e-24	--	AT3g51000/F24M12_40 [Arabidopsis thaliana] >gi|6562252|emb|CAB62622.1| epoxide hydrolase-like protein [Arabidopsis thaliana] >gi|18491129|gb|AAL69533.1| AT3g51000/F24M12_40 [Arabidopsis thaliana]
Unigene1433_C.lanceolata	872	125	775	gi|115502172|sp|Q850K7.2|EXLB1_ORYSJ	256	31	253	0.49	0.63	0.03	224	215	7e-55	--	RecName: Full=Expansin-like B1; AltName: Full=Expensin-related 1; AltName: Full=OsEXLB1; AltName: Full=OsEXPR1; AltName: Full=OsaEXPb3.1; Flags: Precursor
Unigene1435_C.lanceolata	344	340	56	gi|225431479|ref|XP_002274450.1|	563	103	219	0.32	0.46	0.18	117	50.1	8e-06	--	PREDICTED: hypothetical protein, partial [Vitis vinifera]
Unigene1436_C.lanceolata	347	258	31	gi|50082481|gb|AAT69969.1|	228	148	223	0.59	0.8	0	76	106	3e-27	--	tau class glutathione S-transferase [Pinus tabuliformis] >gi|54288769|gb|AAV31760.1| tau class glutathione S-transferase [Pinus tabuliformis]
Unigene1438_C.lanceolata	567	494	201	gi|18416327|ref|NP_567699.1|	338	47	144	0.45	0.64	0	98	96.3	2e-19	--	phosphorylase family protein [Arabidopsis thaliana] >gi|28950909|gb|AAO63378.1| At4g24340 [Arabidopsis thaliana]
Unigene1440_C.lanceolata	1462	1363	2	gi|115456233|ref|NP_001051717.1|	531	13	457	0.68	0.83	0	454	639	0	--	Os03g0820100 [Oryza sativa Japonica Group] >gi|108711787|gb|ABF99582.1| ThiF family protein, expressed [Oryza sativa (japonica cultivar-group)] >gi|113550188|dbj|BAF13631.1| Os03g0820100 [Oryza sativa Japonica Group]
Unigene1441_C.lanceolata	730	1	690	gi|15233948|ref|NP_194205.1|	427	26	243	0.63	0.77	0	230	296	2e-79	--	AFC2 (ARABIDOPSIS FUS3-COMPLEMENTING GENE 2); kinase/ protein kinase [Arabidopsis thaliana] >gi|1703200|sp|P51567.1|AFC2_ARATH RecName: Full=Serine/threonine-protein kinase AFC2 >gi|601789|gb|AAA57118.1| protein kinase [Arabidopsis thaliana] >gi|642130|dbj|BAA08214.1| protein kinase [Arabidopsis thaliana] >gi|4220516|emb|CAA22989.1| protein kinase (AFC2) [Arabidopsis thaliana] >gi|7269325|emb|CAB…
Unigene1444_C.lanceolata	312	284	3	gi|134621|sp|P24669.1|SODC_PINSY	154	61	154	0.81	0.91	0	94	174	4e-43	--	RecName: Full=Superoxide dismutase [Cu-Zn] >gi|20695|emb|CAA41454.1| CuZn superoxide dismutase [Pinus sylvestris]
Unigene1445_C.lanceolata	2066	410	1024	gi|226503865|ref|NP_001152732.1|	581	175	370	0.45	0.56	0.02	211	154	6e-36	--	LOC100286373 [Zea mays] >gi|195659439|gb|ACG49187.1| zinc finger, C3HC4 type family protein [Zea mays]
Unigene1448_C.lanceolata	481	143	298	gi|116784824|gb|ABK23484.1|	55	1	52	0.44	0.65	0	52	51.2	5e-06	--	unknown [Picea sitchensis]
Unigene1449_C.lanceolata	372	2	226	gi|195622906|gb|ACG33283.1|	102	1	101	0.49	0.54	0.25	101	101	2e-21	--	adhesive/proline-rich protein [Zea mays]
Unigene1452_C.lanceolata	308	193	2	gi|294463479|gb|ADE77269.1|	174	1	64	0.53	0.59	0.04	67	53.1	1e-06	--	unknown [Picea sitchensis]
Unigene1453_C.lanceolata	1145	186	1076	gi|115439151|ref|NP_001043855.1|	900	274	569	0.28	0.44	0.07	321	97.1	2e-19	--	Os01g0678000 [Oryza sativa Japonica Group] >gi|113533386|dbj|BAF05769.1| Os01g0678000 [Oryza sativa Japonica Group]
Unigene1454_C.lanceolata	336	103	267	gi|10241432|emb|CAC09353.1|	355	287	341	0.41	0.6	0	55	59.7	1e-08	--	H0212B02.8 [Oryza sativa (indica cultivar-group)]
Unigene1456_C.lanceolata	467	416	6	gi|75319883|sp|Q50EK0.1|C16B2_PICSI	497	51	175	0.53	0.72	0	137	152	1e-36	--	RecName: Full=Cytochrome P450 716B2; AltName: Full=Cytochrome P450 CYPA2 >gi|59800276|gb|AAX07437.1| cytochrome P450 CYPA2 [Picea sitchensis]
Unigene1457_C.lanceolata	261	1	165	gi|26398007|sp|P59121.1|PERE5_ARMRU	306	251	305	0.6	0.7	0	55	69.7	1e-11	--	RecName: Full=Peroxidase E5
Unigene1459_C.lanceolata	308	1	135	gi|297607800|ref|NP_001060611.2|	130	69	119	0.52	0.72	0.11	51	57	7e-08	--	Os07g0673900 [Oryza sativa Japonica Group] >gi|255678060|dbj|BAF22525.2| Os07g0673900 [Oryza sativa Japonica Group]
Unigene1461_C.lanceolata	518	113	454	gi|226506140|ref|NP_001147905.1|	644	523	636	0.29	0.5	0	114	60.1	1e-08	--	UBP25 [Zea mays] >gi|195614492|gb|ACG29076.1| UBP25 [Zea mays]
Unigene1462_C.lanceolata	321	16	168	gi|75207499|sp|Q9SSC7.1|LOR5_ARATH	210	57	107	0.56	0.82	0	51	67	1e-14	--	RecName: Full=Protein LURP-one-related 5
Unigene1463_C.lanceolata	1239	82	645	gi|40233087|gb|AAR83341.1|	257	53	240	0.44	0.61	0.03	194	160	4e-38	--	homeodomain protein HB2 [Populus tomentosa]
Unigene1464_C.lanceolata	516	1	354	gi|145334299|ref|NP_001078531.1|	378	257	374	0.6	0.75	0	118	143	1e-33	--	nucleolar matrix protein-related [Arabidopsis thaliana]
Unigene1465_C.lanceolata	788	7	528	gi|302807062|ref|XP_002985262.1|	349	176	349	0.48	0.67	0	174	185	5e-46	--	2-oxoglutarate-iron(II)-dependent oxygenase [Selaginella moellendorffii] >gi|300147090|gb|EFJ13756.1| 2-oxoglutarate-iron(II)-dependent oxygenase [Selaginella moellendorffii]
Unigene1468_C.lanceolata	237	233	90	gi|297842095|ref|XP_002888929.1|	312	261	308	0.68	0.79	0	48	81.3	3e-15	--	ATMKK9 [Arabidopsis lyrata subsp. lyrata] >gi|297334770|gb|EFH65188.1| ATMKK9 [Arabidopsis lyrata subsp. lyrata]
Unigene1469_C.lanceolata	268	236	12	gi|15233117|ref|NP_191705.1|	170	70	142	0.5	0.69	0	75	86.3	1e-16	--	BRH1 (BRASSINOSTEROID-RESPONSIVE RING-H2); protein binding / zinc ion binding [Arabidopsis thaliana] >gi|297820998|ref|XP_002878382.1| brassinosteroid-responsive ring-H2 [Arabidopsis lyrata subsp. lyrata] >gi|4689366|gb|AAD27870.1|AF134155_1 BRH1 RING finger protein [Arabidopsis thaliana] >gi|6850837|emb|CAB71076.1| RING finger protein [Arabidopsis thaliana] >gi|21554590|gb|AAM63625.1| RING finge…
Unigene1472_C.lanceolata	965	878	360	gi|195627916|gb|ACG35788.1|	336	155	327	0.5	0.62	0.03	179	159	4e-38	--	retrotransposon protein Ty3-gypsy subclass [Zea mays]
Unigene1474_C.lanceolata	245	4	243	gi|224059038|ref|XP_002299686.1|	552	134	216	0.42	0.54	0.03	83	50.8	5e-06	--	predicted protein [Populus trichocarpa] >gi|222846944|gb|EEE84491.1| predicted protein [Populus trichocarpa]
Unigene1475_C.lanceolata	270	1	201	gi|115454941|ref|NP_001051071.1|	170	103	169	0.55	0.79	0	67	86.3	1e-16	--	Os03g0713200 [Oryza sativa Japonica Group] >gi|108710738|gb|ABF98533.1| expressed protein [Oryza sativa (japonica cultivar-group)] >gi|113549542|dbj|BAF12985.1| Os03g0713200 [Oryza sativa Japonica Group]
Unigene1476_C.lanceolata	1097	51	1088	gi|10998136|dbj|BAB03107.1|	1765	1427	1764	0.64	0.78	0	346	431	1e-120	--	pre-rRNA processing protein RRP5 [Arabidopsis thaliana]
Unigene1477_C.lanceolata	244	242	3	gi|148910082|gb|ABR18123.1|	491	123	201	0.46	0.59	0.01	81	66.6	8e-11	--	unknown [Picea sitchensis]
Unigene1480_C.lanceolata	424	299	6	gi|115449013|ref|NP_001048286.1|	621	193	290	0.44	0.64	0.02	101	72.4	2e-12	--	Os02g0776700 [Oryza sativa Japonica Group] >gi|46805510|dbj|BAD16961.1| MYB transcription factor-like [Oryza sativa Japonica Group] >gi|46806152|dbj|BAD17382.1| MYB transcription factor-like [Oryza sativa Japonica Group] >gi|113537817|dbj|BAF10200.1| Os02g0776700 [Oryza sativa Japonica Group] >gi|284431788|gb|ADB84635.1| Myb transcription factor [Oryza sativa Japonica Group]
Unigene1482_C.lanceolata	338	332	6	gi|20260150|gb|AAM12973.1|	338	110	220	0.45	0.68	0.01	111	107	4e-23	--	strong similarity to naringenin 3-dioxygenase [Arabidopsis thaliana] >gi|21387115|gb|AAM47961.1| strong similarity to naringenin 3-dioxygenase [Arabidopsis thaliana]
Unigene1483_C.lanceolata	925	710	3	gi|158822005|gb|ABW80964.1|	628	142	382	0.73	0.83	0.02	241	363	1e-131	--	alpha pinene synthase [Chamaecyparis formosensis]
Unigene1485_C.lanceolata	2569	1534	485	gi|15217472|ref|NP_174594.1|	669	200	605	0.43	0.59	0.15	413	301	3e-80	--	AT-GTL1 (GT2-LIKE 1); DNA binding / transcription factor [Arabidopsis thaliana]
Unigene1486_C.lanceolata	249	249	1	gi|224108516|ref|XP_002333384.1|	426	341	423	0.6	0.77	0	83	110	4e-24	--	cytochrome P450 [Populus trichocarpa] >gi|222836367|gb|EEE74774.1| cytochrome P450 [Populus trichocarpa]
Unigene1487_C.lanceolata	988	1	597	gi|14195017|sp|Q9SEE4.1|PIRL_SOLLC	291	94	290	0.67	0.82	0	199	290	2e-77	--	RecName: Full=Pirin-like protein >gi|6651245|gb|AAF22236.1|AF154003_1 pirin [Solanum lycopersicum]
Unigene1489_C.lanceolata	466	464	183	gi|21655201|gb|AAM28915.1|	416	197	290	0.44	0.58	0	94	76.6	3e-19	--	NBS [Pinus taeda]
Unigene1490_C.lanceolata	368	1	216	gi|195650873|gb|ACG44904.1|	408	320	391	0.5	0.76	0	72	87	6e-17	--	flavonol synthase/flavanone 3-hydroxylase [Zea mays]
Unigene1491_C.lanceolata	1406	1314	208	gi|255082548|ref|XP_002504260.1|	356	3	355	0.42	0.59	0	372	266	6e-70	--	ATP-binding cassette superfamily [Micromonas sp. RCC299] >gi|226519528|gb|ACO65518.1| ATP-binding cassette superfamily [Micromonas sp. RCC299]
Unigene1492_C.lanceolata	552	548	3	gi|226507304|ref|NP_001147114.1|	501	92	269	0.44	0.6	0	182	136	2e-31	--	LOC100280722 [Zea mays] >gi|195607336|gb|ACG25498.1| inosine-5-monophosphate dehydrogenase 2 [Zea mays]
Unigene1493_C.lanceolata	451	1	144	gi|146272407|dbj|BAF58165.1|	259	208	255	0.6	0.68	0	48	57	7e-08	--	alpha/beta hydrolase fold superfamily [Gentiana triflora var. japonica]
Unigene1494_C.lanceolata	374	1	141	gi|53830670|gb|AAU95203.1|	258	207	253	0.57	0.7	0	47	54.7	3e-07	--	protein S [Catharanthus roseus]
Unigene1496_C.lanceolata	504	16	504	gi|302807981|ref|XP_002985685.1|	500	94	257	0.51	0.62	0	164	177	4e-44	--	galactosyltransferase-like protein [Selaginella moellendorffii] >gi|300146594|gb|EFJ13263.1| galactosyltransferase-like protein [Selaginella moellendorffii]
Unigene1498_C.lanceolata	220	3	218	gi|3820531|gb|AAC69619.1|	513	158	232	0.73	0.86	0.04	75	122	1e-27	--	beta-glucosidase [Pinus contorta]
Unigene1499_C.lanceolata	940	716	3	gi|195643948|gb|ACG41442.1|	361	15	258	0.54	0.75	0.02	245	269	4e-71	--	ATPUP3 [Zea mays]
Unigene1500_C.lanceolata	776	149	3	gi|189096590|gb|ACD76093.1|	798	169	217	0.51	0.73	0	49	52.8	5e-06	--	VRP1-1 [Vitis hybrid cultivar]
Unigene1502_C.lanceolata	192	1	117	gi|71043507|dbj|BAE16174.1|	495	407	449	0.58	0.76	0.09	43	55.1	3e-07	--	polyamine oxidase [Nicotiana tabacum]
Unigene1503_C.lanceolata	242	241	5	gi|15234016|ref|NP_195581.1|	318	123	236	0.44	0.56	0.3	114	94.4	4e-19	--	1-phosphatidylinositol phosphodiesterase-related [Arabidopsis thaliana] >gi|17979229|gb|AAL49931.1| AT4g38690/F20M13_250 [Arabidopsis thaliana] >gi|20147101|gb|AAM10267.1| AT4g38690/F20M13_250 [Arabidopsis thaliana]
Unigene1504_C.lanceolata	702	28	474	gi|170172422|dbj|BAG12979.1|	2398	1182	1362	0.33	0.43	0.2	187	74.3	1e-12	--	RHYTHM OF CHLOROPLAST 66 [Chlamydomonas reinhardtii]
Unigene1505_C.lanceolata	1684	43	1158	gi|56117813|gb|AAV73837.1|	502	1	384	0.67	0.78	0.03	385	502	1e-147	--	protein phosphatase 2c [Medicago sativa]
Unigene1506_C.lanceolata	199	34	198	gi|255559030|ref|XP_002520538.1|	318	98	157	0.41	0.61	0.08	60	52.8	1e-06	--	zinc finger protein, putative [Ricinus communis] >gi|223540380|gb|EEF41951.1| zinc finger protein, putative [Ricinus communis]
Unigene1507_C.lanceolata	686	686	3	gi|15224721|ref|NP_179503.1|	828	487	707	0.65	0.79	0	228	298	5e-80	--	S-locus lectin protein kinase family protein [Arabidopsis thaliana]
Unigene1508_C.lanceolata	611	1	387	gi|195643948|gb|ACG41442.1|	361	223	351	0.67	0.79	0	129	179	2e-44	--	ATPUP3 [Zea mays]
Unigene1509_C.lanceolata	254	7	252	gi|75319886|sp|Q50EK4.1|C75A1_PINTA	525	315	396	0.59	0.8	0	82	107	5e-23	--	RecName: Full=Cytochrome P450 750A1; AltName: Full=Cytochrome P450 CYPC >gi|59800268|gb|AAX07433.1| cytochrome P450 CYPC [Pinus taeda]
Unigene1510_C.lanceolata	236	236	3	gi|151935411|gb|ABS18744.1|	229	40	117	0.98	1	0	78	153	7e-37	--	ubiqutin ligase-like protein [Oryza sativa Japonica Group]
Unigene1511_C.lanceolata	781	614	18	gi|113367212|gb|ABI34663.1|	338	4	182	0.44	0.56	0.01	203	160	1e-38	--	bZIP transcription factor bZIP117 [Glycine max]
Unigene1512_C.lanceolata	264	3	263	gi|115461783|ref|NP_001054491.1|	220	1	121	0.38	0.52	0.28	121	72.8	1e-12	--	Os05g0120300 [Oryza sativa Japonica Group] >gi|113578042|dbj|BAF16405.1| Os05g0120300 [Oryza sativa Japonica Group]
Unigene1513_C.lanceolata	437	108	4	gi|115461783|ref|NP_001054491.1|	220	1	37	0.64	0.81	0.05	37	53.1	1e-06	--	Os05g0120300 [Oryza sativa Japonica Group] >gi|113578042|dbj|BAF16405.1| Os05g0120300 [Oryza sativa Japonica Group]
Unigene1514_C.lanceolata	347	2	214	gi|297820266|ref|XP_002878016.1|	736	501	568	0.54	0.69	0	71	73.6	7e-13	--	abc transporter family protein [Arabidopsis lyrata subsp. lyrata] >gi|297323854|gb|EFH54275.1| abc transporter family protein [Arabidopsis lyrata subsp. lyrata]
Unigene1515_C.lanceolata	279	279	139	gi|1407703|gb|AAB67860.1|	860	698	744	0.65	0.78	0	47	71.2	2e-21	--	lipoxygenase [Solanum tuberosum]
Unigene1517_C.lanceolata	1102	19	429	gi|295913599|gb|ADG58045.1|	229	65	199	0.68	0.79	0	137	179	6e-44	--	transcription factor [Lycoris longituba]
Unigene1518_C.lanceolata	318	1	153	gi|116784977|gb|ABK23544.1|	309	244	293	0.7	0.8	0	51	79.7	9e-15	--	unknown [Picea sitchensis]
Unigene1519_C.lanceolata	210	200	3	gi|168049900|ref|XP_001777399.1|	216	104	169	0.48	0.75	0	66	76.3	1e-13	--	predicted protein [Physcomitrella patens subsp. patens] >gi|162671248|gb|EDQ57803.1| predicted protein [Physcomitrella patens subsp. patens]
Unigene1520_C.lanceolata	527	233	3	gi|297836578|ref|XP_002886171.1|	631	7	86	0.76	0.78	0.03	80	115	4e-25	--	succinate dehydrogenase 1-2 [Arabidopsis lyrata subsp. lyrata] >gi|297332011|gb|EFH62430.1| succinate dehydrogenase 1-2 [Arabidopsis lyrata subsp. lyrata]
Unigene1521_C.lanceolata	503	1	108	gi|224072869|ref|XP_002303920.1|	1305	1259	1294	0.75	0.91	0	36	56.6	1e-07	--	multidrug resistance protein ABC transporter family [Populus trichocarpa] >gi|222841352|gb|EEE78899.1| multidrug resistance protein ABC transporter family [Populus trichocarpa]
Unigene1522_C.lanceolata	1440	180	983	gi|63253770|gb|AAY35057.1|	391	2	272	0.88	0.94	0.01	271	478	1e-134	--	LEAFY-like protein [Taxus globosa]
Unigene1523_C.lanceolata	280	278	3	gi|195642010|gb|ACG40473.1|	136	19	110	1	1	0	92	178	2e-44	--	histone H3 [Zea mays]
Unigene1525_C.lanceolata	264	261	1	gi|295355|gb|AAA65636.1|	329	113	198	0.75	0.85	0	87	130	6e-30	--	peroxidase [Solanum lycopersicum]
Unigene1526_C.lanceolata	257	1	126	gi|116780527|gb|ABK21711.1|	151	100	141	0.61	0.8	0	42	54.3	4e-07	--	unknown [Picea sitchensis]
Unigene1528_C.lanceolata	226	7	120	gi|255640159|gb|ACU20370.1|	461	220	257	0.63	0.78	0	38	54.3	2e-10	--	unknown [Glycine max]
Unigene1529_C.lanceolata	389	387	1	gi|115486928|ref|NP_001065951.1|	677	517	644	0.46	0.72	0	129	127	3e-29	--	Os12g0108500 [Oryza sativa Japonica Group] >gi|108862085|gb|ABA96188.2| Leucine Rich Repeat family protein, expressed [Oryza sativa (japonica cultivar-group)] >gi|113648458|dbj|BAF28970.1| Os12g0108500 [Oryza sativa Japonica Group]
Unigene1530_C.lanceolata	3214	1118	3	gi|20198318|gb|AAB63542.2|	828	239	606	0.71	0.84	0	372	570	1e-161	--	phospholipase D [Arabidopsis thaliana]
Unigene1531_C.lanceolata	690	7	309	gi|30685760|ref|NP_193956.2|	214	120	214	0.58	0.73	0	101	123	2e-27	--	zinc finger (C3HC4-type RING finger) family protein [Arabidopsis thaliana]
Unigene1532_C.lanceolata	569	19	144	gi|148287135|emb|CAM31954.1|	482	330	371	0.69	0.8	0	42	68.9	2e-20	--	glucosyltransferase [Brassica napus]
Unigene1533_C.lanceolata	653	602	3	gi|32274562|gb|AAO83658.1|	387	15	222	0.65	0.75	0.08	218	271	4e-72	--	cation-efflux transporter [Brassica juncea]
Unigene1534_C.lanceolata	3121	2614	650	gi|11066054|gb|AAG28435.1|AF195028_1	1014	356	1014	0.49	0.66	0.01	668	623	0	--	plasma membrane Ca2+-ATPase [Glycine max]
Unigene1535_C.lanceolata	2086	114	1715	gi|115453045|ref|NP_001050123.1|	535	1	535	0.68	0.78	0.02	550	744	0	--	Os03g0352400 [Oryza sativa Japonica Group] >gi|113548594|dbj|BAF12037.1| Os03g0352400 [Oryza sativa Japonica Group]
Unigene1536_C.lanceolata	215	215	3	gi|15233937|ref|NP_195570.1|	153	66	140	0.56	0.69	0.05	75	88.2	3e-17	--	ATFP6 (FARNESYLATED PROTEIN 6); metal ion binding [Arabidopsis thaliana] >gi|11692850|gb|AAG40028.1|AF324677_1 AT4g38580 [Arabidopsis thaliana] >gi|14190521|gb|AAK55741.1|AF380660_1 AT4g38580/F20M13_140 [Arabidopsis thaliana] >gi|4467145|emb|CAB37514.1| farnesylated protein (ATFP6) [Arabidopsis thaliana] >gi|7270841|emb|CAB80522.1| farnesylated protein (ATFP6) [Arabidopsis thaliana] >gi|15810115|…
Unigene1537_C.lanceolata	884	277	879	gi|30698050|ref|NP_201263.2|	855	77	270	0.49	0.71	0	201	214	2e-54	--	AAA-type ATPase family protein [Arabidopsis thaliana]
Unigene1538_C.lanceolata	199	1	117	gi|212552160|gb|ACJ31801.1|	609	297	335	0.51	0.69	0	39	40.8	7e-07	--	receptor-like protein kinase [Glycine max]
Unigene1539_C.lanceolata	553	244	354	gi|82941457|dbj|BAE48793.1|	396	303	339	0.62	0.7	0	37	52.8	4e-13	--	sulfite oxidase [Codonopsis lanceolata]
Unigene1540_C.lanceolata	1653	1361	3	gi|224062475|ref|XP_002300839.1|	471	18	418	0.41	0.57	0	456	313	3e-84	--	f-box family protein [Populus trichocarpa] >gi|222842565|gb|EEE80112.1| f-box family protein [Populus trichocarpa]
Unigene1542_C.lanceolata	430	374	3	gi|12641853|dbj|BAB21545.1|	537	1	124	0.87	0.94	0	124	228	2e-59	--	phosphate transporter [Nicotiana tabacum]
Unigene1546_C.lanceolata	1364	377	1360	gi|32482140|gb|AAP84416.1|	740	385	695	0.38	0.47	0.04	345	159	8e-38	--	FCA protein [Triticum aestivum]
Unigene1547_C.lanceolata	314	1	312	gi|118138347|pdb|2IF4|A	338	41	144	0.75	0.9	0	104	174	3e-43	--	Chain A, Crystal Structure Of A Multi-Domain Immunophilin From Arabidopsis Thaliana
Unigene1551_C.lanceolata	435	287	141	gi|224090683|ref|XP_002309057.1|	484	430	478	0.55	0.77	0	49	69.3	2e-24	--	cytochrome P450 [Populus trichocarpa] >gi|222855033|gb|EEE92580.1| cytochrome P450 [Populus trichocarpa]
Unigene1553_C.lanceolata	879	782	48	gi|82754319|gb|ABB89956.1|	249	4	248	0.64	0.79	0	245	321	7e-87	--	caffeoyl-CoA O-methyltransferase [Chamaecyparis formosensis]
Unigene1554_C.lanceolata	236	7	231	gi|167999927|ref|XP_001752668.1|	992	844	917	0.57	0.78	0	75	89.7	9e-18	--	CLL1B clavata1-like receptor S/T protein kinase protein [Physcomitrella patens subsp. patens] >gi|162696199|gb|EDQ82539.1| CLL1B clavata1-like receptor S/T protein kinase protein [Physcomitrella patens subsp. patens]
Unigene1555_C.lanceolata	441	1	354	gi|115477142|ref|NP_001062167.1|	694	270	379	0.61	0.72	0	118	148	2e-35	--	Os08g0502000 [Oryza sativa Japonica Group] >gi|113624136|dbj|BAF24081.1| Os08g0502000 [Oryza sativa Japonica Group]
Unigene1557_C.lanceolata	875	874	401	gi|115454333|ref|NP_001050767.1|	446	296	441	0.34	0.55	0	158	100	2e-20	--	Os03g0646200 [Oryza sativa Japonica Group] >gi|108710084|gb|ABF97879.1| expressed protein [Oryza sativa (japonica cultivar-group)] >gi|113549238|dbj|BAF12681.1| Os03g0646200 [Oryza sativa Japonica Group]
Unigene1558_C.lanceolata	2511	1851	1453	gi|30725702|gb|AAP37873.1|	423	10	123	0.35	0.49	0	134	72	4e-11	--	At3g25590 [Arabidopsis thaliana]
Unigene1559_C.lanceolata	351	1	165	gi|75334522|sp|Q9FYK2.1|CML25_ARATH	186	118	172	0.61	0.76	0	55	71.2	3e-12	--	RecName: Full=Probable calcium-binding protein CML25; AltName: Full=Calmodulin-like protein 25 >gi|9743349|gb|AAF97973.1|AC000103_23 F21J9.28 [Arabidopsis thaliana] >gi|91805849|gb|ABE65653.1| polcalcin [Arabidopsis thaliana]
Unigene1560_C.lanceolata	300	175	300	gi|21655205|gb|AAM28917.1|	987	23	64	0.52	0.71	0	42	52	2e-06	--	putative TIR/NBS/LRR disease resistance protein [Pinus taeda]
Unigene1561_C.lanceolata	4878	4027	791	gi|15218091|ref|NP_173522.1|	1035	40	1033	0.4	0.55	0.02	1107	715	0	--	SPL14 (squamosa promoter binding protein-like 14); DNA binding / transcription activator/ transcription factor [Arabidopsis thaliana] >gi|67461574|sp|Q8RY95.3|SPL14_ARATH RecName: Full=Squamosa promoter-binding-like protein 14; AltName: Full=Protein FUMONISIN B1-RESISTANT 6; AltName: Full=SPL1-related protein 2
Unigene1564_C.lanceolata	304	24	296	gi|30681955|ref|NP_850562.1|	200	69	167	0.35	0.52	0.08	99	56.6	9e-08	--	universal stress protein (USP) family protein [Arabidopsis thaliana] >gi|13926250|gb|AAK49598.1|AF372882_1 MEC18.3/MEC18.3 [Arabidopsis thaliana] >gi|16226626|gb|AAL16217.1|AF428448_1 At3g11930/MEC18.3 [Arabidopsis thaliana] >gi|15215662|gb|AAK91376.1| MEC18.3/MEC18.3 [Arabidopsis thaliana] >gi|16323234|gb|AAL15351.1| AT3g11930/MEC18.3 [Arabidopsis thaliana]
Unigene1565_C.lanceolata	1041	887	3	gi|18379248|ref|NP_563702.1|	360	1	295	0.57	0.81	0	295	369	1e-101	--	tetratricopeptide repeat (TPR)-containing protein [Arabidopsis thaliana]
Unigene1569_C.lanceolata	4086	2813	1110	gi|23954104|emb|CAC80068.1|	894	328	894	0.7	0.85	0	569	827	0	--	transportin [Arabidopsis thaliana]
Unigene1570_C.lanceolata	409	114	1	gi|148906486|gb|ABR16396.1|	459	1	38	0.6	0.73	0	38	51.6	3e-06	--	unknown [Picea sitchensis]
Unigene1571_C.lanceolata	1338	116	1180	gi|65736671|dbj|BAD98525.1|	387	11	367	0.54	0.72	0.01	359	369	1e-101	--	chitinase A [Cycas revoluta]
Unigene1574_C.lanceolata	711	710	219	gi|226509328|ref|NP_001152448.1|	255	90	253	0.39	0.6	0	164	139	4e-32	--	transcription regulator [Zea mays] >gi|195656401|gb|ACG47668.1| transcription regulator [Zea mays]
Unigene1576_C.lanceolata	257	2	214	gi|294462247|gb|ADE76674.1|	335	243	314	0.4	0.62	0.01	72	57	6e-08	--	unknown [Picea sitchensis]
Unigene1580_C.lanceolata	987	623	3	gi|115441499|ref|NP_001045029.1|	290	11	205	0.61	0.73	0	209	245	6e-64	--	Os01g0886300 [Oryza sativa Japonica Group] >gi|56784311|dbj|BAD82237.1| QUAKING isoform 5-like [Oryza sativa Japonica Group] >gi|56785233|dbj|BAD82121.1| QUAKING isoform 5-like [Oryza sativa Japonica Group] >gi|113534560|dbj|BAF06943.1| Os01g0886300 [Oryza sativa Japonica Group]
Unigene1581_C.lanceolata	299	1	294	gi|115434472|ref|NP_001041994.1|	580	176	273	0.74	0.85	0	98	155	1e-37	--	Os01g0142800 [Oryza sativa Japonica Group] >gi|113531525|dbj|BAF03908.1| Os01g0142800 [Oryza sativa Japonica Group]
Unigene1582_C.lanceolata	514	436	260	gi|242056527|ref|XP_002457409.1|	607	193	248	0.42	0.57	0	59	54.3	7e-07	--	hypothetical protein SORBIDRAFT_03g006780 [Sorghum bicolor] >gi|241929384|gb|EES02529.1| hypothetical protein SORBIDRAFT_03g006780 [Sorghum bicolor]
Unigene1583_C.lanceolata	796	736	83	gi|268326824|emb|CAT00083.1|	243	14	233	0.46	0.69	0	220	213	2e-54	--	hydroxycinnamoyl-CoA shikimate/quinate hydroxycinnamoyl transferase [Coffea arabica]
Unigene1584_C.lanceolata	2702	2276	189	gi|114224787|gb|ABI55234.1|	695	1	694	0.63	0.76	0.02	711	916	0	--	cellulose synthase-like C2 [Physcomitrella patens]
Unigene1585_C.lanceolata	462	97	357	gi|2997613|gb|AAC08528.1|	262	40	129	0.55	0.67	0.03	90	89	2e-17	--	CUM1 [Cucumis sativus]
Unigene1589_C.lanceolata	329	329	6	gi|145286553|gb|ABP52096.1|	531	315	424	0.67	0.77	0.01	110	152	1e-36	--	phosphate transporter [Phaseolus vulgaris]
Unigene1590_C.lanceolata	546	317	9	gi|1946329|gb|AAC49690.1|	279	3	105	0.66	0.83	0	103	142	3e-33	--	prohibitin [Nicotiana tabacum]
Unigene1592_C.lanceolata	590	585	16	gi|28555894|emb|CAD45029.1|	1262	958	1155	0.4	0.55	0.05	200	97.1	1e-19	--	NBS-LRR disease resistance protein homologue [Hordeum vulgare]
Unigene1596_C.lanceolata	1815	192	1472	gi|75319884|sp|Q50EK1.1|C16B1_PICSI	493	44	466	0.36	0.58	0	428	297	4e-79	--	RecName: Full=Cytochrome P450 716B1; AltName: Full=Cytochrome P450 CYPA1 >gi|59800274|gb|AAX07436.1| cytochrome P450 CYPA1 [Picea sitchensis]
Unigene1597_C.lanceolata	189	2	187	gi|15227795|ref|NP_179906.1|	438	188	245	0.38	0.61	0	62	54.7	3e-07	--	UGT84B2 (UDP-glucosyl transferase 84B2); UDP-glycosyltransferase/ abscisic acid glucosyltransferase/ transferase, transferring glycosyl groups [Arabidopsis thaliana]
Unigene1598_C.lanceolata	2456	385	1806	gi|225435953|ref|XP_002269709.1|	496	16	496	0.63	0.77	0.02	487	576	1e-163	--	PREDICTED: similar to plectin-related [Vitis vinifera]
Unigene1599_C.lanceolata	281	1	279	gi|195615006|gb|ACG29333.1|	559	367	460	0.56	0.72	0.01	94	112	1e-24	--	cytochrome P450 CYP734A7 [Zea mays]
Unigene1600_C.lanceolata	580	580	2	gi|50400860|sp|Q43497.1|MDAR_SOLLC	433	130	322	0.74	0.86	0	193	296	8e-80	--	RecName: Full=Monodehydroascorbate reductase; Short=MDAR; AltName: Full=Ascorbate free radical reductase; Short=AFR reductase >gi|832876|gb|AAC41654.1| ascorbate free radical reductase [Solanum lycopersicum] >gi|1097368|prf||2113407A ascorbate free radical reductase
Unigene1601_C.lanceolata	1676	1566	4	gi|297824621|ref|XP_002880193.1|	553	17	531	0.36	0.59	0	525	313	3e-84	--	armadillo/beta-catenin repeat family protein [Arabidopsis lyrata subsp. lyrata] >gi|297326032|gb|EFH56452.1| armadillo/beta-catenin repeat family protein [Arabidopsis lyrata subsp. lyrata]
Unigene1602_C.lanceolata	1168	857	519	gi|50253472|gb|AAT71938.1|	165	51	163	0.6	0.78	0	113	156	6e-37	--	At4g02725 [Arabidopsis thaliana] >gi|51972124|gb|AAU15166.1| At4g02725 [Arabidopsis thaliana]
Unigene1605_C.lanceolata	738	475	377	gi|147775930|emb|CAN75718.1|	1016	20	54	0.5	0.66	0.08	36	38.1	7e-06	--	hypothetical protein [Vitis vinifera]
Unigene1607_C.lanceolata	2904	343	2454	gi|115448207|ref|NP_001047883.1|	711	18	696	0.43	0.6	0.01	716	533	1e-150	--	Os02g0708400 [Oryza sativa Japonica Group] >gi|113537414|dbj|BAF09797.1| Os02g0708400 [Oryza sativa Japonica Group]
Unigene1608_C.lanceolata	237	234	1	gi|167342146|gb|ABZ69021.1|	119	13	90	0.74	0.85	0	78	125	2e-28	--	cathechol O-methyltransferase [Pinus taeda] >gi|167342148|gb|ABZ69022.1| cathechol O-methyltransferase [Pinus taeda] >gi|167342150|gb|ABZ69023.1| cathechol O-methyltransferase [Pinus taeda] >gi|167342152|gb|ABZ69024.1| cathechol O-methyltransferase [Pinus taeda] >gi|167342154|gb|ABZ69025.1| cathechol O-methyltransferase [Pinus taeda] >gi|167342156|gb|ABZ69026.1| cathechol O-methyltransferase [Pin…
Unigene1610_C.lanceolata	1016	970	323	gi|15229675|ref|NP_188488.1|	217	2	217	0.46	0.65	0.01	220	187	2e-46	--	single-strand-binding family protein [Arabidopsis thaliana]
Unigene1611_C.lanceolata	562	557	264	gi|1161167|gb|AAA85365.1|	298	122	217	0.51	0.72	0	98	103	2e-44	--	ethylene-forming enzyme [Picea glauca]
Unigene1613_C.lanceolata	966	277	966	gi|161958652|dbj|BAF95165.1|	603	17	248	0.34	0.48	0.02	237	123	4e-27	--	protein kinase [Ipomoea nil]
Unigene1614_C.lanceolata	1398	262	1083	gi|30682984|ref|NP_196567.2|	279	2	275	0.52	0.75	0	276	308	1e-82	--	short-chain dehydrogenase/reductase (SDR) family protein [Arabidopsis thaliana] >gi|109946443|gb|ABG48400.1| At5g10050 [Arabidopsis thaliana]
Unigene1615_C.lanceolata	446	444	1	gi|223452508|gb|ACM89581.1|	1094	103	250	0.4	0.64	0.01	150	108	2e-23	--	disease resistance protein [Glycine max]
Unigene1616_C.lanceolata	212	44	166	gi|169137009|gb|ABS86614.2|	415	125	166	0.59	0.66	0.02	42	60.5	6e-09	--	latex protein [Morus alba]
Unigene1617_C.lanceolata	258	2	256	gi|115453039|ref|NP_001050120.1|	283	138	222	0.64	0.78	0	85	129	8e-30	--	Os03g0351800 [Oryza sativa Japonica Group] >gi|108708145|gb|ABF95940.1| Zinc finger, C3HC4 type family protein, expressed [Oryza sativa (japonica cultivar-group)] >gi|113548591|dbj|BAF12034.1| Os03g0351800 [Oryza sativa Japonica Group]
Unigene1619_C.lanceolata	1372	386	1192	gi|297821515|ref|XP_002878640.1|	300	34	299	0.66	0.81	0	270	374	1e-102	--	EMB2001 [Arabidopsis lyrata subsp. lyrata] >gi|297324479|gb|EFH54899.1| EMB2001 [Arabidopsis lyrata subsp. lyrata]
Unigene1622_C.lanceolata	311	2	310	gi|226506368|ref|NP_001147645.1|	369	241	343	0.5	0.69	0	103	115	2e-25	--	oxidoreductase [Zea mays] >gi|195612826|gb|ACG28243.1| oxidoreductase [Zea mays]
Unigene1623_C.lanceolata	202	201	1	gi|14192682|gb|AAK54465.1|	473	364	430	0.64	0.74	0	67	95.5	2e-19	--	cold-induced glucosyl transferase [Solanum sogarandinum]
Unigene1625_C.lanceolata	439	1	438	gi|115477148|ref|NP_001062170.1|	402	200	340	0.8	0.89	0	146	246	5e-65	--	Os08g0502700 [Oryza sativa Japonica Group] >gi|113624139|dbj|BAF24084.1| Os08g0502700 [Oryza sativa Japonica Group]
Unigene1627_C.lanceolata	409	158	391	gi|299115996|emb|CBN75997.1|	1312	109	186	0.52	0.62	0	78	77.4	5e-24	--	LRR-GTPase of the ROCO family [Ectocarpus siliculosus]
Unigene1628_C.lanceolata	1502	201	872	gi|115436526|ref|NP_001043021.1|	230	1	224	0.63	0.8	0	224	295	8e-79	--	Os01g0360600 [Oryza sativa Japonica Group] >gi|113532552|dbj|BAF04935.1| Os01g0360600 [Oryza sativa Japonica Group]
Unigene1629_C.lanceolata	435	156	434	gi|115476164|ref|NP_001061678.1|	442	227	318	0.48	0.67	0	93	95.5	3e-28	--	Os08g0376500 [Oryza sativa Japonica Group] >gi|113623647|dbj|BAF23592.1| Os08g0376500 [Oryza sativa Japonica Group]
Unigene1630_C.lanceolata	453	451	119	gi|15228253|ref|NP_187643.1|	494	382	492	0.6	0.81	0	111	149	8e-36	--	transferase, transferring glycosyl groups [Arabidopsis thaliana]
Unigene1632_C.lanceolata	835	833	429	gi|145330374|ref|NP_001078012.1|	356	85	216	0.33	0.52	0.01	137	67.8	2e-10	--	hydrolase, acting on ester bonds [Arabidopsis thaliana] >gi|229890085|sp|Q8RWJ4.2|GDL45_ARATH RecName: Full=GDSL esterase/lipase At2g36325; AltName: Full=Extracellular lipase At2g36325; Flags: Precursor
Unigene1633_C.lanceolata	314	225	4	gi|4574324|gb|AAD24001.1|AF119225_1	382	25	98	0.74	0.83	0	74	112	1e-24	--	caffeic acid ortho-methyltransferase [Pinus radiata]
Unigene1634_C.lanceolata	347	347	3	gi|1015937|emb|CAA62943.1|	489	227	341	0.93	0.94	0	115	261	2e-69	--	extensin class 1 protein [Vigna unguiculata]
Unigene1635_C.lanceolata	308	105	1	gi|21655191|gb|AAM28910.1|	205	1	35	0.65	0.77	0	35	50.1	8e-06	--	TIR/X [Pinus taeda]
Unigene1636_C.lanceolata	266	9	266	gi|53759170|gb|AAU93341.1|	502	308	393	0.44	0.62	0	86	79.3	1e-14	--	taxadiene 5-alpha hydroxylase [Taxus wallichiana var. chinensis]
Unigene1637_C.lanceolata	214	1	210	gi|168039223|ref|XP_001772098.1|	154	29	115	0.4	0.51	0.19	87	56.2	1e-07	--	predicted protein [Physcomitrella patens subsp. patens] >gi|162676699|gb|EDQ63179.1| predicted protein [Physcomitrella patens subsp. patens]
Unigene1638_C.lanceolata	238	2	238	gi|144905179|dbj|BAF56240.1|	523	374	452	0.59	0.75	0	79	106	7e-23	--	cytochrome P450 enzyme [Pisum sativum]
Unigene1640_C.lanceolata	387	3	254	gi|75319887|sp|Q50EK5.1|C72B2_PINTA	487	399	483	0.63	0.74	0.01	85	119	1e-26	--	RecName: Full=Cytochrome P450 720B2; AltName: Full=Cytochrome P450 CYPB >gi|59800266|gb|AAX07432.1| cytochrome P450 CYPB [Pinus taeda]
Unigene1641_C.lanceolata	303	202	8	gi|18399377|ref|NP_565473.1|	472	87	147	0.55	0.7	0	65	65.9	5e-11	--	ATTIM44-1; protein-transmembrane transporting ATPase [Arabidopsis thaliana]
Unigene1643_C.lanceolata	854	791	93	gi|295646225|gb|ADG23055.1|	271	3	234	0.58	0.75	0	233	293	2e-78	--	haloacid dehalogenase [Phaseolus vulgaris]
Unigene1644_C.lanceolata	402	150	1	gi|13359451|dbj|BAB33421.1|	282	57	106	0.86	0.88	0	50	90.9	5e-32	--	putative senescence-associated protein [Pisum sativum]
Unigene1645_C.lanceolata	451	3	449	gi|223712780|gb|ACN22073.1|	504	300	448	0.73	0.87	0	149	236	9e-62	--	Rehd high-affinity nitrate transporter NRT2.5 [Malus hupehensis]
Unigene1646_C.lanceolata	484	484	173	gi|195605264|gb|ACG24462.1|	156	48	155	0.87	0.92	0.03	108	182	1e-45	--	histone H2A [Zea mays]
Unigene1647_C.lanceolata	1448	197	697	gi|115482562|ref|NP_001064874.1|	514	1	176	0.56	0.68	0.05	176	185	1e-45	--	Os10g0480500 [Oryza sativa Japonica Group] >gi|31432702|gb|AAP54300.1| Double-stranded RNA binding motif family protein, expressed [Oryza sativa (japonica cultivar-group)] >gi|113639483|dbj|BAF26788.1| Os10g0480500 [Oryza sativa Japonica Group]
Unigene1648_C.lanceolata	241	2	241	gi|62177683|gb|AAX71115.1|	543	391	470	0.83	0.92	0	80	156	8e-38	--	phytase [Medicago truncatula]
Unigene1649_C.lanceolata	344	331	215	gi|294461686|gb|ADE76402.1|	363	323	361	0.71	0.82	0	39	60.1	8e-09	--	unknown [Picea sitchensis]
Unigene1650_C.lanceolata	1102	1102	110	gi|77551737|gb|ABA94534.1|	886	465	797	0.49	0.69	0.01	337	292	6e-78	--	CRS1/YhbY domain containing protein, expressed [Oryza sativa (japonica cultivar-group)]
Unigene1654_C.lanceolata	328	326	6	gi|28558088|sp|Q8LL69.1|DBNBT_TAXCA	441	172	271	0.54	0.7	0	107	114	3e-25	--	RecName: Full=3'-N-debenzoyl-2'-deoxytaxol N-benzoyltransferase; Short=DBTNBT >gi|21700317|gb|AAM75818.1|AF466397_1 3'-N-debenzoyltaxol N-benzoyltransferase [Taxus canadensis]
Unigene1655_C.lanceolata	472	333	142	gi|13509219|emb|CAC35329.1|	1120	966	1032	0.35	0.52	0.04	67	39.7	9e-08	--	N1-C protein [Linum usitatissimum]
Unigene1659_C.lanceolata	1872	175	1308	gi|297806063|ref|XP_002870915.1|	444	66	444	0.28	0.49	0.03	390	193	6e-48	--	protein binding protein [Arabidopsis lyrata subsp. lyrata] >gi|297316752|gb|EFH47174.1| protein binding protein [Arabidopsis lyrata subsp. lyrata]
Unigene1661_C.lanceolata	400	296	3	gi|115466014|ref|NP_001056606.1|	205	1	97	0.46	0.68	0	98	97.4	4e-20	--	Os06g0114700 [Oryza sativa Japonica Group] >gi|113594646|dbj|BAF18520.1| Os06g0114700 [Oryza sativa Japonica Group]
Unigene1663_C.lanceolata	1445	126	1310	gi|288310310|gb|ADC45394.1|	608	200	602	0.36	0.53	0.04	415	229	1e-65	--	EDS1-2 [Glycine max]
Unigene1665_C.lanceolata	2461	2427	511	gi|302764238|ref|XP_002965540.1|	1862	1353	1861	0.28	0.39	0.03	662	146	1e-33	--	hypothetical protein SELMODRAFT_439324 [Selaginella moellendorffii] >gi|300166354|gb|EFJ32960.1| hypothetical protein SELMODRAFT_439324 [Selaginella moellendorffii]
Unigene1666_C.lanceolata	250	7	135	gi|47933820|gb|AAT39468.1|	551	442	484	0.74	0.81	0	43	65.5	2e-10	--	cf2-like protein [Zea mays]
Unigene1667_C.lanceolata	218	3	113	gi|6694699|gb|AAF25360.1|AF210064_1	192	156	192	0.91	1	0	37	76.3	1e-13	--	dirigent protein [Thuja plicata]
Unigene1668_C.lanceolata	267	3	203	gi|224060341|ref|XP_002300151.1|	197	107	191	0.4	0.49	0.21	85	52.4	2e-06	--	predicted protein [Populus trichocarpa] >gi|118487270|gb|ABK95463.1| unknown [Populus trichocarpa] >gi|222847409|gb|EEE84956.1| predicted protein [Populus trichocarpa]
Unigene1669_C.lanceolata	494	4	489	gi|84578869|dbj|BAE72877.1|	494	205	364	0.48	0.67	0.01	165	157	5e-38	--	cytochrome P450 [Verbena x hybrida]
Unigene1670_C.lanceolata	1916	429	1403	gi|18650616|gb|AAL75907.1|	310	7	303	0.55	0.68	0	328	333	4e-90	--	AT4g03420/F9H3_4 [Arabidopsis thaliana] >gi|20453247|gb|AAM19862.1| AT4g03420/F9H3_4 [Arabidopsis thaliana]
Unigene1671_C.lanceolata	1883	1815	148	gi|13661201|gb|AAK37826.1|AF132122_1	570	13	570	0.55	0.69	0.01	562	646	0	--	laccase [Pinus taeda]
Unigene1676_C.lanceolata	355	134	3	gi|62867641|gb|AAY17424.1|	215	1	41	0.5	0.7	0	44	50.4	6e-06	--	At2g01340 [Arabidopsis thaliana] >gi|94442481|gb|ABF19028.1| At2g01340 [Arabidopsis thaliana]
Unigene1677_C.lanceolata	2245	266	1774	gi|61845103|emb|CAI70373.1|	522	34	522	0.62	0.75	0	503	632	1e-180	--	alpha 1,3 fucosyltransferase [Populus alba x Populus tremula]
Unigene1678_C.lanceolata	676	671	165	gi|57157863|dbj|BAD83884.1|	486	114	279	0.34	0.52	0.01	172	107	2e-25	--	FOLDED PETALS [Arabidopsis thaliana]
Unigene1679_C.lanceolata	1787	1559	3	gi|30679158|ref|NP_567238.2|	1265	436	995	0.44	0.61	0.07	564	444	1e-123	--	AAA-type ATPase family protein [Arabidopsis thaliana]
Unigene1684_C.lanceolata	448	292	2	gi|16648783|gb|AAL25582.1|	354	61	161	0.48	0.62	0.04	102	92.8	1e-18	--	AT5g13100/T19L5_60 [Arabidopsis thaliana] >gi|56381999|gb|AAV85718.1| At5g13100 [Arabidopsis thaliana]
Unigene1686_C.lanceolata	207	1	90	gi|157939828|emb|CAP09644.1|	395	365	394	0.93	0.96	0	30	58.9	2e-08	--	chalcone synthase [Pinus pinaster]
Unigene1688_C.lanceolata	340	129	326	gi|15231911|ref|NP_187456.1|	459	6	70	0.54	0.75	0	66	75.1	2e-13	--	SCPL27 (serine carboxypeptidase-like 27); serine-type carboxypeptidase [Arabidopsis thaliana] >gi|75337170|sp|Q9SFB5.1|SCP27_ARATH RecName: Full=Serine carboxypeptidase-like 27; Flags: Precursor >gi|50253506|gb|AAT71955.1| At3g07990 [Arabidopsis thaliana] >gi|53850527|gb|AAU95440.1| At3g07990 [Arabidopsis thaliana]
Unigene1689_C.lanceolata	1974	1459	380	gi|226739230|sp|Q9FXE4.2|P2C14_ARATH	445	78	443	0.46	0.61	0.02	369	298	1e-79	--	RecName: Full=Probable protein phosphatase 2C 14; Short=AtPP2C14; AltName: Full=Protein phosphatase AP2C4
Unigene1690_C.lanceolata	354	352	59	gi|11994593|dbj|BAB02648.1|	311	208	304	0.47	0.68	0	98	99.4	1e-20	--	GDSL-motif lipase/hydrolase-like protein [Arabidopsis thaliana]
Unigene1694_C.lanceolata	648	641	3	gi|75264487|sp|Q9LZV3.1|MAN6_ARATH	448	84	296	0.72	0.86	0	213	337	7e-92	--	RecName: Full=Mannan endo-1,4-beta-mannosidase 6; AltName: Full=Beta-mannanase 6; AltName: Full=Endo-beta-1,4-mannanase 6; Short=AtMAN6; Flags: Precursor >gi|7329666|emb|CAB82763.1| (1-4)-beta-mannan endohydrolase-like protein [Arabidopsis thaliana] >gi|29028774|gb|AAO64766.1| At5g01930 [Arabidopsis thaliana]
Unigene1696_C.lanceolata	1494	748	293	gi|115448391|ref|NP_001047975.1|	407	1	152	0.5	0.64	0.01	154	153	7e-36	--	Os02g0724000 [Oryza sativa Japonica Group] >gi|3618320|dbj|BAA33206.1| zinc finger protein [Oryza sativa Japonica Group] >gi|45736008|dbj|BAD13036.1| zinc-finger protein [Oryza sativa Japonica Group] >gi|113537506|dbj|BAF09889.1| Os02g0724000 [Oryza sativa Japonica Group]
Unigene1697_C.lanceolata	2347	6	1793	gi|297723645|ref|NP_001174186.1|	1056	483	1056	0.47	0.66	0	600	534	1e-150	--	Os05g0117798 [Oryza sativa Japonica Group] >gi|255675964|dbj|BAH92914.1| Os05g0117798 [Oryza sativa Japonica Group]
Unigene1698_C.lanceolata	219	218	3	gi|10880381|emb|CAC14015.1|	325	155	228	0.68	0.82	0.02	74	110	4e-24	--	chitinase [Vitis vinifera]
Unigene1700_C.lanceolata	295	188	3	gi|227270347|emb|CAX94844.1|	272	7	68	0.69	0.83	0	62	92	2e-18	--	inositol monophosphatase [Phaseolus vulgaris] >gi|227284273|emb|CAY10404.1| 3.1.2 inositol monophosphatase [Phaseolus vulgaris]
Unigene1702_C.lanceolata	346	343	113	gi|115484575|ref|NP_001067431.1|	406	324	396	0.36	0.59	0	77	63.9	5e-10	--	Os11g0197600 [Oryza sativa Japonica Group] >gi|122208042|sp|Q2R9D2.1|Y1176_ORYSJ RecName: Full=B3 domain-containing protein Os11g0197600 >gi|108864092|gb|ABA91888.2| B3 DNA binding domain containing protein, expressed [Oryza sativa (japonica cultivar-group)] >gi|113644653|dbj|BAF27794.1| Os11g0197600 [Oryza sativa Japonica Group]
Unigene1703_C.lanceolata	491	84	443	gi|294461989|gb|ADE76550.1|	135	1	135	0.46	0.64	0.11	135	118	3e-26	--	unknown [Picea sitchensis]
Unigene1705_C.lanceolata	203	203	3	gi|148905856|gb|ABR16090.1|	438	338	404	0.71	0.88	0	67	102	1e-21	--	unknown [Picea sitchensis]
Unigene1706_C.lanceolata	214	6	206	gi|75264487|sp|Q9LZV3.1|MAN6_ARATH	448	262	328	0.61	0.68	0	67	85.9	1e-16	--	RecName: Full=Mannan endo-1,4-beta-mannosidase 6; AltName: Full=Beta-mannanase 6; AltName: Full=Endo-beta-1,4-mannanase 6; Short=AtMAN6; Flags: Precursor >gi|7329666|emb|CAB82763.1| (1-4)-beta-mannan endohydrolase-like protein [Arabidopsis thaliana] >gi|29028774|gb|AAO64766.1| At5g01930 [Arabidopsis thaliana]
Unigene1707_C.lanceolata	2303	2	1990	gi|22327670|ref|NP_680410.1|	740	134	740	0.41	0.56	0.02	677	413	1e-114	--	zinc finger (C3HC4-type RING finger) family protein [Arabidopsis thaliana] >gi|8978263|dbj|BAA98154.1| retroelement pol polyprotein-like [Arabidopsis thaliana] >gi|34098795|gb|AAQ56780.1| At5g49665 [Arabidopsis thaliana]
Unigene1709_C.lanceolata	388	5	382	gi|218551757|sp|P0C897.1|Y3264_ARATH	529	385	510	0.34	0.57	0	126	82.8	1e-15	--	RecName: Full=Putative UPF0481 protein At3g02645
Unigene1710_C.lanceolata	552	257	544	gi|300249738|gb|ADJ95380.1|	222	1	91	0.42	0.65	0.02	98	81.6	5e-15	--	AGAMOUS-like protein [Thalictrum clavatum]
Unigene1711_C.lanceolata	305	305	57	gi|157283719|gb|ABV30886.1|	269	154	237	0.44	0.63	0.02	85	70.5	6e-12	--	NBS-containing resistance-like protein [Platanus x acerifolia]
Unigene1712_C.lanceolata	352	6	194	gi|115479709|ref|NP_001063448.1|	134	72	134	0.61	0.73	0	63	84.7	3e-16	--	Os09g0472900 [Oryza sativa Japonica Group] >gi|113631681|dbj|BAF25362.1| Os09g0472900 [Oryza sativa Japonica Group]
Unigene1713_C.lanceolata	264	3	161	gi|192910698|gb|ACF06457.1|	123	70	122	0.92	0.98	0	53	103	5e-22	--	60S ribosomal protein L35 [Elaeis guineensis]
Unigene1714_C.lanceolata	309	10	207	gi|45260636|emb|CAD27417.1|	483	36	100	0.4	0.65	0	66	60.1	8e-13	--	cytochrome P450 [Nicotiana tabacum]
Unigene1715_C.lanceolata	296	296	3	gi|226533158|ref|NP_001149341.1|	517	135	232	0.55	0.76	0	98	132	9e-31	--	serine carboxypeptidase 1 [Zea mays] >gi|195626516|gb|ACG35088.1| serine carboxypeptidase 1 precursor [Zea mays]
Unigene1716_C.lanceolata	207	23	205	gi|99083505|gb|ABF66653.1|	966	449	509	0.62	0.77	0	61	84.7	3e-16	--	lipoxygenase-7 [Physcomitrella patens]
Unigene1717_C.lanceolata	625	62	505	gi|205688275|sp|Q0JP11.2|C3H3_ORYSJ	167	1	167	0.38	0.51	0.12	169	124	6e-28	--	RecName: Full=Zinc finger CCCH domain-containing protein 3; Short=OsC3H3
Unigene1718_C.lanceolata	1182	1174	17	gi|158822005|gb|ABW80964.1|	628	1	387	0.78	0.86	0	387	620	1e-177	--	alpha pinene synthase [Chamaecyparis formosensis]
Unigene1719_C.lanceolata	2205	2190	595	gi|114152909|sp|P93043.3|VPS41_ARATH	980	432	980	0.58	0.75	0.03	550	648	0	--	RecName: Full=Vacuolar protein sorting-associated protein 41 homolog
Unigene1720_C.lanceolata	560	1	555	gi|53830379|gb|AAU95082.1|	342	76	259	0.48	0.63	0.01	187	153	1e-36	--	anthocyanidin reductase [Ginkgo biloba]
Unigene1721_C.lanceolata	739	739	296	gi|306012243|gb|ADM75175.1|	176	31	174	0.6	0.73	0	148	179	3e-44	--	F-box-like protein [Picea sitchensis] >gi|306012249|gb|ADM75178.1| F-box-like protein [Picea sitchensis] >gi|306012251|gb|ADM75179.1| F-box-like protein [Picea sitchensis] >gi|306012253|gb|ADM75180.1| F-box-like protein [Picea sitchensis] >gi|306012255|gb|ADM75181.1| F-box-like protein [Picea sitchensis] >gi|306012261|gb|ADM75184.1| F-box-like protein [Picea sitchensis] >gi|306012263|gb|ADM75185.…
Unigene1722_C.lanceolata	917	906	115	gi|223452623|gb|ACM89638.1|	451	131	399	0.35	0.53	0.06	282	141	1e-32	--	disease resistance protein [Glycine max]
Unigene1723_C.lanceolata	405	402	118	gi|21655199|gb|AAM28914.1|	348	59	149	0.45	0.65	0	95	82.8	1e-15	--	TIR/P-loop/LRR [Pinus taeda]
Unigene1724_C.lanceolata	2653	2652	736	gi|115462227|ref|NP_001054713.1|	1030	393	1030	0.63	0.79	0	639	838	0	--	Os05g0159000 [Oryza sativa Japonica Group] >gi|113578264|dbj|BAF16627.1| Os05g0159000 [Oryza sativa Japonica Group]
Unigene1726_C.lanceolata	407	164	6	gi|116309281|emb|CAH66372.1|	990	1	53	1	1	0	53	114	4e-25	--	OSIGBa0130K07.8 [Oryza sativa (indica cultivar-group)]
Unigene1727_C.lanceolata	505	364	2	gi|27808568|gb|AAO24564.1|	327	30	145	0.42	0.6	0	121	83.2	1e-15	--	At3g06060 [Arabidopsis thaliana]
Unigene1728_C.lanceolata	301	6	299	gi|2662048|dbj|BAA23676.1|	847	38	139	0.45	0.65	0.03	102	101	2e-21	--	receptor kinase 1 [Brassica rapa]
Unigene1730_C.lanceolata	228	1	228	gi|226500030|ref|NP_001149008.1|	367	145	220	0.39	0.57	0.07	82	51.6	3e-06	--	zinc transporter 1 [Zea mays] >gi|195623922|gb|ACG33791.1| zinc transporter 1 precursor [Zea mays]
Unigene1731_C.lanceolata	309	309	1	gi|195619754|gb|ACG31707.1|	479	218	320	0.66	0.87	0	103	153	5e-37	--	transparent testa 12 protein [Zea mays]
Unigene1732_C.lanceolata	855	743	6	gi|75265643|gb|ABA18631.1|	475	35	274	0.32	0.5	0.01	251	119	4e-28	--	1,6-rhamnosyltransferase [Citrus sinensis]
Unigene1733_C.lanceolata	2561	1992	826	gi|30682281|ref|NP_196437.2|	409	53	409	0.34	0.49	0.03	404	179	1e-43	--	peptidoglycan-binding LysM domain-containing protein [Arabidopsis thaliana] >gi|30725692|gb|AAP37868.1| At5g08200 [Arabidopsis thaliana]
Unigene1735_C.lanceolata	394	170	3	gi|115449027|ref|NP_001048293.1|	1058	41	96	0.53	0.69	0	56	63.5	7e-10	--	Os02g0778200 [Oryza sativa Japonica Group] >gi|113537824|dbj|BAF10207.1| Os02g0778200 [Oryza sativa Japonica Group]
Unigene1736_C.lanceolata	600	1	417	gi|15224449|ref|NP_181348.1|	190	28	166	0.84	0.92	0	139	250	1e-65	--	ATMAK3; N-acetyltransferase [Arabidopsis thaliana] >gi|42571111|ref|NP_973629.1| ATMAK3; N-acetyltransferase [Arabidopsis thaliana] >gi|38566636|gb|AAR24208.1| At2g38130 [Arabidopsis thaliana] >gi|46931260|gb|AAT06434.1| At2g38130 [Arabidopsis thaliana] >gi|110737913|dbj|BAF00894.1| cytoplasmic N-terminal acetyl transferase [Arabidopsis thaliana]
Unigene1737_C.lanceolata	286	285	1	gi|70727722|gb|AAZ07909.1|	185	12	119	0.39	0.59	0.12	108	73.9	5e-13	--	NBS-LRR protein [Ipomoea batatas]
Unigene1738_C.lanceolata	1311	222	1154	gi|302746511|gb|ADL62870.1|	327	22	324	0.51	0.7	0	312	325	6e-88	--	farnesylated protein-converting enzyme 2 [Prunus persica]
Unigene1739_C.lanceolata	532	531	349	gi|115461178|ref|NP_001054189.1|	116	46	115	0.47	0.56	0.15	72	50.8	8e-06	--	Os04g0667600 [Oryza sativa Japonica Group] >gi|113565760|dbj|BAF16103.1| Os04g0667600 [Oryza sativa Japonica Group]
Unigene1741_C.lanceolata	560	558	208	gi|159469412|ref|XP_001692857.1|	201	72	200	0.51	0.69	0.09	129	146	2e-34	--	DNA-directed RNA polymerase II, 19 kDa polypeptide [Chlamydomonas reinhardtii] >gi|158277659|gb|EDP03426.1| DNA-directed RNA polymerase II, 19 kDa polypeptide [Chlamydomonas reinhardtii]
Unigene1743_C.lanceolata	241	239	12	gi|28555894|emb|CAD45029.1|	1262	747	821	0.5	0.71	0	76	71.2	3e-12	--	NBS-LRR disease resistance protein homologue [Hordeum vulgare]
Unigene1744_C.lanceolata	424	402	4	gi|154424272|gb|ABS82021.1|	1140	675	807	0.42	0.62	0	133	104	3e-22	--	TAO1 [Arabidopsis thaliana]
Unigene1745_C.lanceolata	634	437	3	gi|115452867|ref|NP_001050034.1|	628	9	151	0.55	0.73	0	145	170	1e-41	--	Os03g0335300 [Oryza sativa Japonica Group] >gi|113548505|dbj|BAF11948.1| Os03g0335300 [Oryza sativa Japonica Group]
Unigene1746_C.lanceolata	947	836	3	gi|158512960|sp|A1L4Y2.1|ADHL3_ARATH	394	1	287	0.61	0.77	0.03	287	367	1e-101	--	RecName: Full=Alcohol dehydrogenase-like 3 >gi|119935936|gb|ABM06039.1| At1g32780 [Arabidopsis thaliana]
Unigene1748_C.lanceolata	399	399	37	gi|50082481|gb|AAT69969.1|	228	105	225	0.56	0.76	0	122	142	2e-33	--	tau class glutathione S-transferase [Pinus tabuliformis] >gi|54288769|gb|AAV31760.1| tau class glutathione S-transferase [Pinus tabuliformis]
Unigene1749_C.lanceolata	2339	2114	492	gi|115448467|ref|NP_001048013.1|	508	15	501	0.38	0.54	0.03	558	347	3e-94	--	Os02g0730400 [Oryza sativa Japonica Group] >gi|113537544|dbj|BAF09927.1| Os02g0730400 [Oryza sativa Japonica Group]
Unigene1751_C.lanceolata	206	4	204	gi|15237351|ref|NP_199408.1|	375	176	242	0.5	0.71	0	67	79.3	1e-14	--	GDSL-motif lipase/hydrolase family protein [Arabidopsis thaliana] >gi|75170951|sp|Q9FJ40.1|GDL86_ARATH RecName: Full=GDSL esterase/lipase At5g45960; AltName: Full=Extracellular lipase At5g45960; Flags: Precursor >gi|9758943|dbj|BAB09324.1| GDSL-motif lipase/hydrolase-like protein [Arabidopsis thaliana]
Unigene1754_C.lanceolata	1947	1873	269	gi|115483582|ref|NP_001065461.1|	529	4	507	0.43	0.6	0.01	541	414	1e-114	--	Os10g0572100 [Oryza sativa Japonica Group] >gi|31433620|gb|AAP55112.1| Uncharacterized protein family UPF0005 containing protein, expressed [Oryza sativa (japonica cultivar-group)] >gi|113639993|dbj|BAF27298.1| Os10g0572100 [Oryza sativa Japonica Group]
Unigene1756_C.lanceolata	1103	650	3	gi|58618146|gb|AAW80639.1|	778	100	316	0.73	0.83	0	218	314	1e-117	--	phenylalanine ammonia lyase [Equisetum arvense]
Unigene1757_C.lanceolata	212	212	57	gi|148909242|gb|ABR17721.1|	495	48	95	0.61	0.72	0.03	54	60.8	5e-09	--	unknown [Picea sitchensis]
Unigene1758_C.lanceolata	731	199	555	gi|192910930|gb|ACF06573.1|	589	471	583	0.63	0.74	0	119	157	9e-69	--	asparagine synthetase [Elaeis guineensis]
Unigene1761_C.lanceolata	415	302	6	gi|297604922|ref|NP_001056339.2|	312	12	111	0.62	0.7	0.01	100	115	1e-25	--	Os05g0565500 [Oryza sativa Japonica Group] >gi|255676579|dbj|BAF18253.2| Os05g0565500 [Oryza sativa Japonica Group]
Unigene1762_C.lanceolata	1634	1632	256	gi|115439099|ref|NP_001043829.1|	476	17	476	0.67	0.83	0	460	666	0	--	Os01g0672500 [Oryza sativa Japonica Group] >gi|113533360|dbj|BAF05743.1| Os01g0672500 [Oryza sativa Japonica Group]
Unigene1763_C.lanceolata	1555	1	870	gi|82791812|gb|ABB90835.1|	672	91	381	0.43	0.58	0.04	303	213	7e-54	--	VHS and GAT domain protein [Glycine max]
Unigene1764_C.lanceolata	213	134	3	gi|11125683|emb|CAC15503.1|	303	1	44	0.97	0.97	0	44	88.6	2e-17	--	B1-type cyclin dependent kinase [Solanum lycopersicum]
Unigene1765_C.lanceolata	241	3	239	gi|15232633|ref|NP_187541.1|	458	314	392	0.82	0.96	0	79	142	9e-34	--	ORP3B (OSBP(OXYSTEROL BINDING PROTEIN)-RELATED PROTEIN 3B); oxysterol binding [Arabidopsis thaliana]
Unigene1766_C.lanceolata	704	703	92	gi|115480007|ref|NP_001063597.1|	280	139	280	0.28	0.43	0	204	81.3	1e-14	--	Os09g0504800 [Oryza sativa Japonica Group] >gi|113631830|dbj|BAF25511.1| Os09g0504800 [Oryza sativa Japonica Group]
Unigene1767_C.lanceolata	2750	2572	446	gi|270155114|gb|ACZ62640.1|	1365	768	1365	0.28	0.44	0.02	725	179	1e-43	--	erect panical 2 [Oryza sativa Indica Group]
Unigene1769_C.lanceolata	1301	1189	218	gi|112982633|dbj|BAF03495.1|	378	47	361	0.57	0.73	0	326	363	4e-99	--	8-oxoguanine DNA glycosylase [Populus nigra]
Unigene1770_C.lanceolata	265	4	171	gi|115456701|ref|NP_001051951.1|	372	281	336	0.46	0.58	0	56	54.7	3e-07	--	Os03g0856700 [Oryza sativa Japonica Group] >gi|113550422|dbj|BAF13865.1| Os03g0856700 [Oryza sativa Japonica Group]
Unigene1771_C.lanceolata	213	1	153	gi|224113081|ref|XP_002316384.1|	486	77	125	0.52	0.66	0.03	53	50.1	8e-06	--	amino acid transporter [Populus trichocarpa] >gi|222865424|gb|EEF02555.1| amino acid transporter [Populus trichocarpa]
Unigene1772_C.lanceolata	257	1	255	gi|3603456|gb|AAC35858.1|	265	154	238	0.97	0.98	0	85	164	4e-40	--	polyubiquitin [Capsicum chinense]
Unigene1773_C.lanceolata	201	201	1	gi|19909879|dbj|BAB87118.1|	528	301	367	0.53	0.74	0	67	82	2e-15	--	cytochrome P450 [Oryza sativa]
Unigene1774_C.lanceolata	272	272	3	gi|297605328|ref|NP_001057008.2|	1175	424	514	0.47	0.68	0.01	91	89	2e-17	--	Os06g0186300 [Oryza sativa Japonica Group] >gi|255676795|dbj|BAF18922.2| Os06g0186300 [Oryza sativa Japonica Group]
Unigene1775_C.lanceolata	227	227	3	gi|92429526|gb|ABD93507.2|	187	34	108	0.78	0.93	0	75	125	1e-28	--	DNA photolyase protein [Solanum melongena]
Unigene1778_C.lanceolata	375	1	144	gi|119370645|sp|Q402E1.3|H32_LILLO	136	89	136	0.97	1	0	48	94	5e-19	--	RecName: Full=Histone H3.2 >gi|73808028|dbj|BAE20250.1| histone H3 [Lilium longiflorum]
Unigene1781_C.lanceolata	875	37	513	gi|115435596|ref|NP_001042556.1|	177	1	159	0.75	0.87	0	159	249	4e-65	--	Os01g0242500 [Oryza sativa Japonica Group] >gi|113532087|dbj|BAF04470.1| Os01g0242500 [Oryza sativa Japonica Group]
Unigene1782_C.lanceolata	420	1	201	gi|58866293|gb|AAW82960.1|	271	109	175	0.71	0.85	0	67	105	7e-41	--	senescence-inducible chloroplast stay-green protein 2 [Glycine max]
Unigene1783_C.lanceolata	236	236	3	gi|115475257|ref|NP_001061225.1|	1023	858	934	0.65	0.8	0	78	104	3e-22	--	Os08g0203700 [Oryza sativa Japonica Group] >gi|113623194|dbj|BAF23139.1| Os08g0203700 [Oryza sativa Japonica Group]
Unigene1784_C.lanceolata	479	313	17	gi|224131106|ref|XP_002328455.1|	1150	861	961	0.46	0.62	0.01	101	85.5	1e-26	--	tir-nbs-lrr resistance protein [Populus trichocarpa] >gi|222838170|gb|EEE76535.1| tir-nbs-lrr resistance protein [Populus trichocarpa]
Unigene1785_C.lanceolata	1664	557	1360	gi|109946465|gb|ABG48411.1|	285	21	279	0.45	0.63	0.01	271	223	8e-57	--	At4g12690 [Arabidopsis thaliana]
Unigene1790_C.lanceolata	377	377	9	gi|28416553|gb|AAO42807.1|	436	299	410	0.57	0.71	0	123	133	7e-31	--	At5g61330 [Arabidopsis thaliana]
Unigene1792_C.lanceolata	1199	826	1185	gi|156752161|gb|ABU93831.1|	339	1	120	0.53	0.73	0	120	134	2e-30	--	inositol phosphate kinase [Glycine max]
Unigene1793_C.lanceolata	270	1	198	gi|224156909|ref|XP_002337773.1|	167	87	152	0.48	0.68	0	66	72	2e-12	--	predicted protein [Populus trichocarpa] >gi|222869693|gb|EEF06824.1| predicted protein [Populus trichocarpa]
Unigene1795_C.lanceolata	801	801	1	gi|18419973|ref|NP_568378.1|	732	235	497	0.64	0.8	0	267	354	8e-97	--	OEP80 (OUTER ENVELOPE PROTEIN OF 80 KDA) [Arabidopsis thaliana] >gi|75168961|sp|Q9C5J8.1|OEP80_ARATH RecName: Full=Outer envelope protein of 80 kDa, chloroplastic; Short=AtOEP80; AltName: Full=Protein TOC75-V; Short=AtToc75-V
Unigene1798_C.lanceolata	863	6	665	gi|297728605|ref|NP_001176666.1|	1105	499	720	0.45	0.63	0	222	183	3e-45	--	Os11g0628000 [Oryza sativa Japonica Group] >gi|77552140|gb|ABA94937.1| Leucine Rich Repeat family protein [Oryza sativa (japonica cultivar-group)] >gi|255680288|dbj|BAH95394.1| Os11g0628000 [Oryza sativa Japonica Group]
Unigene1799_C.lanceolata	261	227	3	gi|18252|emb|CAA39300.1|	579	9	85	0.51	0.7	0.03	78	77.8	4e-14	--	ascorbate oxidase [Cucurbita cv. Ebisu Nankin]
Unigene1801_C.lanceolata	537	1	534	gi|31415500|gb|AAP44978.1|	342	48	234	0.57	0.71	0.05	188	214	6e-55	--	chlorophyllase [Ginkgo biloba]
Unigene1802_C.lanceolata	904	886	377	gi|115447363|ref|NP_001047461.1|	408	173	352	0.44	0.59	0.09	188	169	4e-41	--	Os02g0621500 [Oryza sativa Japonica Group] >gi|113536992|dbj|BAF09375.1| Os02g0621500 [Oryza sativa Japonica Group]
Unigene1803_C.lanceolata	536	145	306	gi|302772038|ref|XP_002969437.1|	428	365	418	0.48	0.62	0	54	54.7	6e-07	--	BAHD family acyltransferase, clade I [Selaginella moellendorffii] >gi|300162913|gb|EFJ29525.1| BAHD family acyltransferase, clade I [Selaginella moellendorffii]
Unigene1804_C.lanceolata	918	467	9	gi|15228405|ref|NP_190428.1|	234	29	187	0.68	0.77	0.04	161	215	5e-55	--	NF-YC1 (NUCLEAR FACTOR Y, SUBUNIT C1); DNA binding / transcription activator/ transcription factor [Arabidopsis thaliana] >gi|75266105|sp|Q9SMP0.1|NFYC1_ARATH RecName: Full=Nuclear transcription factor Y subunit C-1; Short=AtNF-YC-1; AltName: Full=Transcriptional activator HAP5A >gi|6523090|emb|CAB62348.1| transcription factor Hap5a [Arabidopsis thaliana] >gi|20260196|gb|AAM12996.1| transcription…
Unigene1805_C.lanceolata	1521	491	1402	gi|168067650|ref|XP_001785723.1|	311	1	307	0.59	0.78	0.01	309	359	6e-98	--	Qa-SNARE, Sso1/Syntaxin1-type, SYP12A-group [Physcomitrella patens subsp. patens] >gi|162662629|gb|EDQ49458.1| Qa-SNARE, Sso1/Syntaxin1-type, SYP12A-group [Physcomitrella patens subsp. patens]
Unigene1806_C.lanceolata	221	221	3	gi|6685536|sp|P56821.1|EIF3B_TOBAC	719	133	205	0.75	0.83	0	73	122	2e-27	--	RecName: Full=Eukaryotic translation initiation factor 3 subunit B; Short=eIF3b; AltName: Full=eIF-3-eta; AltName: Full=eIF3 p110 >gi|5911685|emb|CAA72721.1| PRT1 protein [Nicotiana tabacum]
Unigene1807_C.lanceolata	661	192	659	gi|115463793|ref|NP_001055496.1|	437	214	371	0.41	0.54	0.06	167	113	5e-31	--	Os05g0402900 [Oryza sativa Japonica Group] >gi|113579047|dbj|BAF17410.1| Os05g0402900 [Oryza sativa Japonica Group]
Unigene1809_C.lanceolata	1993	1957	278	gi|115482460|ref|NP_001064823.1|	610	12	579	0.48	0.68	0.01	568	552	1e-156	--	Os10g0470700 [Oryza sativa Japonica Group] >gi|78708803|gb|ABB47778.1| POT family protein, expressed [Oryza sativa (japonica cultivar-group)] >gi|113639432|dbj|BAF26737.1| Os10g0470700 [Oryza sativa Japonica Group]
Unigene1810_C.lanceolata	405	307	5	gi|108862309|gb|ABA96102.2|	215	12	123	0.54	0.63	0.11	114	105	1e-22	--	expressed protein [Oryza sativa (japonica cultivar-group)]
Unigene1811_C.lanceolata	875	864	445	gi|242086104|ref|XP_002443477.1|	458	319	457	0.32	0.42	0.16	167	53.9	3e-06	--	hypothetical protein SORBIDRAFT_08g020130 [Sorghum bicolor] >gi|241944170|gb|EES17315.1| hypothetical protein SORBIDRAFT_08g020130 [Sorghum bicolor]
Unigene1812_C.lanceolata	413	1	222	gi|161332321|gb|ABX60821.1|	170	97	170	0.54	0.71	0	74	93.2	8e-19	--	epidermal p-coumarate 3-hydroxylase [Triticum monococcum]
Unigene1813_C.lanceolata	736	443	3	gi|75099990|sp|O80920.1|PYL4_ARATH	207	41	183	0.63	0.79	0	147	203	1e-51	--	RecName: Full=Abscisic acid receptor PYL4; AltName: Full=ABI1-binding protein 2; AltName: Full=PYR1-like protein 4; AltName: Full=Regulatory components of ABA receptor 10 >gi|3395441|gb|AAC28773.1| expressed protein [Arabidopsis thaliana] >gi|14517502|gb|AAK62641.1| At2g38310/T19C21.20 [Arabidopsis thaliana] >gi|15809748|gb|AAL06802.1| At2g38310/T19C21.20 [Arabidopsis thaliana]
Unigene1814_C.lanceolata	776	736	2	gi|18410525|ref|NP_565079.1|	317	23	261	0.43	0.6	0.01	248	187	9e-47	--	peptidyl-prolyl cis-trans isomerase cyclophilin-type family protein [Arabidopsis thaliana]
Unigene1815_C.lanceolata	1476	213	776	gi|11139262|gb|AAG31649.1|	485	144	342	0.44	0.55	0.1	211	124	3e-27	--	PRLI-interacting factor A [Arabidopsis thaliana]
Unigene1816_C.lanceolata	456	10	237	gi|197307044|gb|ACH59873.1|	163	84	155	0.43	0.56	0.03	79	59.7	1e-08	--	UDP-glucosyltransferase family protein [Pseudotsuga menziesii] >gi|197307048|gb|ACH59875.1| UDP-glucosyltransferase family protein [Pseudotsuga menziesii]
Unigene1817_C.lanceolata	287	2	169	gi|3894383|gb|AAC78591.1|	968	330	385	0.62	0.76	0	56	69.3	3e-15	--	disease resistance protein [Solanum lycopersicum var. cerasiforme]
Unigene1818_C.lanceolata	724	199	651	gi|34761800|gb|AAQ82053.1|	1138	907	1048	0.41	0.54	0	151	102	3e-32	--	verticillium wilt disease resistance protein precursor [Solanum torvum]
Unigene1821_C.lanceolata	426	426	13	gi|218551757|sp|P0C897.1|Y3264_ARATH	529	381	517	0.39	0.59	0	138	101	3e-21	--	RecName: Full=Putative UPF0481 protein At3g02645
Unigene1822_C.lanceolata	282	282	52	gi|15219197|ref|NP_178003.1|	455	159	236	0.5	0.66	0.01	78	76.6	8e-14	--	curculin-like (mannose-binding) lectin family protein / PAN domain-containing protein [Arabidopsis thaliana] >gi|3834328|gb|AAC83044.1| Strong similarity to glycoprotein EP1 gb|L16983 Daucus carota and a member of S locus glycoprotein family PF|00954 [Arabidopsis thaliana] >gi|17065264|gb|AAL32786.1| Strong similarity to glycoprotein EP1 [comment= [Arabidopsis thaliana] >gi|20260038|gb|AAM13366.1…
Unigene1823_C.lanceolata	2470	468	2051	gi|115447661|ref|NP_001047610.1|	690	161	690	0.69	0.79	0.01	538	734	0	--	Os02g0654300 [Oryza sativa Japonica Group] >gi|113537141|dbj|BAF09524.1| Os02g0654300 [Oryza sativa Japonica Group]
Unigene1824_C.lanceolata	1549	1549	521	gi|82568546|dbj|BAE48515.1|	511	150	510	0.64	0.73	0.09	381	441	1e-122	--	AINTEGUMENTA-like protein [Ginkgo biloba]
Unigene1825_C.lanceolata	1016	916	71	gi|857395|dbj|BAA09465.1|	469	6	329	0.4	0.55	0.13	327	207	1e-52	--	mitotic cyclin a2-type [Glycine max]
Unigene1826_C.lanceolata	258	2	256	gi|124360810|gb|ABN08782.1|	277	72	156	0.76	0.87	0	85	139	1e-32	--	Aldo/keto reductase [Medicago truncatula]
Unigene1828_C.lanceolata	308	4	303	gi|197307036|gb|ACH59869.1|	163	25	117	0.5	0.71	0	100	110	5e-24	--	UDP-glucosyltransferase family protein [Pseudotsuga menziesii] >gi|197307052|gb|ACH59877.1| UDP-glucosyltransferase family protein [Pseudotsuga menziesii]
Unigene1830_C.lanceolata	439	425	246	gi|21655189|gb|AAM28909.1|	967	396	455	0.53	0.73	0	60	73.2	8e-21	--	NBS/LRR [Pinus taeda]
Unigene1832_C.lanceolata	1186	1000	32	gi|15233700|ref|NP_195529.1|	333	6	328	0.52	0.75	0	325	354	1e-96	--	pde191 (pigment defective 191) [Arabidopsis thaliana] >gi|20147357|gb|AAM10391.1| AT4g38160/F20D10_280 [Arabidopsis thaliana] >gi|23308295|gb|AAN18117.1| At4g38160/F20D10_280 [Arabidopsis thaliana]
Unigene1833_C.lanceolata	224	222	1	gi|67466987|gb|AAY67902.1|	1027	866	938	0.59	0.78	0	74	92.4	1e-18	--	SHR5-receptor-like kinase [Saccharum hybrid cultivar SP70-1143]
Unigene1834_C.lanceolata	293	4	192	gi|21655195|gb|AAM28912.1|	363	232	294	0.52	0.63	0	63	76.3	3e-18	--	NBS/LRR [Pinus taeda]
Unigene1835_C.lanceolata	257	166	2	gi|163881526|gb|ABY47995.1|	563	53	107	0.6	0.8	0	55	73.6	7e-13	--	carotenoid cleavage dioxygenase 4 [Malus x domestica]
Unigene1836_C.lanceolata	587	399	4	gi|302795845|ref|XP_002979685.1|	503	239	360	0.38	0.62	0	132	90.5	3e-37	--	medium chain fatty acid hydroxylase [Selaginella moellendorffii] >gi|300152445|gb|EFJ19087.1| medium chain fatty acid hydroxylase [Selaginella moellendorffii]
Unigene1838_C.lanceolata	774	772	446	gi|226498836|ref|NP_001150397.1|	242	111	220	0.44	0.6	0	110	92.8	4e-18	--	carnitine racemase/ catalytic [Zea mays] >gi|195638938|gb|ACG38937.1| carnitine racemase/ catalytic [Zea mays]
Unigene1839_C.lanceolata	492	487	227	gi|92870237|gb|ABE79564.1|	610	504	595	0.58	0.73	0.05	92	105	3e-22	--	Membrane attack complex component/perforin/complement C9 [Medicago truncatula]
Unigene1840_C.lanceolata	2433	339	1889	gi|10241603|emb|CAC09580.1|	480	7	477	0.48	0.61	0.01	525	470	1e-131	--	protein kinase (PK) [Fagus sylvatica]
Unigene1841_C.lanceolata	519	519	1	gi|3059129|emb|CAA04116.1|	505	135	310	0.31	0.56	0.02	178	108	2e-23	--	cytochrome P450 [Helianthus tuberosus]
Unigene1842_C.lanceolata	292	28	291	gi|115474287|ref|NP_001060742.1|	394	169	250	0.6	0.76	0	88	105	2e-22	--	Os07g0694800 [Oryza sativa Japonica Group] >gi|113612278|dbj|BAF22656.1| Os07g0694800 [Oryza sativa Japonica Group]
Unigene1843_C.lanceolata	341	183	1	gi|224102633|ref|XP_002312756.1|	496	14	67	0.6	0.67	0	61	60.8	5e-09	--	cytochrome P450 [Populus trichocarpa] >gi|222852576|gb|EEE90123.1| cytochrome P450 [Populus trichocarpa]
Unigene1846_C.lanceolata	457	454	86	gi|146272407|dbj|BAF58165.1|	259	128	255	0.44	0.58	0.04	129	93.6	8e-19	--	alpha/beta hydrolase fold superfamily [Gentiana triflora var. japonica]
Unigene1850_C.lanceolata	793	719	48	gi|115446891|ref|NP_001047225.1|	493	7	242	0.35	0.52	0.05	236	145	7e-34	--	Os02g0578300 [Oryza sativa Japonica Group] >gi|113536756|dbj|BAF09139.1| Os02g0578300 [Oryza sativa Japonica Group]
Unigene1851_C.lanceolata	949	19	639	gi|17221648|dbj|BAB78478.1|	685	432	641	0.44	0.68	0.01	211	159	6e-38	--	preproMP73 [Cucurbita maxima]
Unigene1852_C.lanceolata	334	165	1	gi|2501231|sp|Q39635.1|Y38K_CORSE	338	1	60	0.51	0.63	0.08	60	62	2e-09	--	RecName: Full=Uncharacterized 38.1 kDa protein >gi|444333|prf||1906382A pCSC71 protein
Unigene1855_C.lanceolata	1092	814	368	gi|168061984|ref|XP_001782964.1|	220	40	189	0.65	0.8	0	150	202	8e-51	--	predicted protein [Physcomitrella patens subsp. patens] >gi|162665529|gb|EDQ52210.1| predicted protein [Physcomitrella patens subsp. patens]
Unigene1858_C.lanceolata	710	520	8	gi|87162616|gb|ABD28411.1|	238	45	215	0.27	0.49	0.02	175	53.9	2e-06	--	C33G8.2 , related [Medicago truncatula]
Unigene1860_C.lanceolata	475	475	53	gi|115454963|ref|NP_001051082.1|	507	136	272	0.47	0.69	0	142	137	5e-32	--	Os03g0717600 [Oryza sativa Japonica Group] >gi|113549553|dbj|BAF12996.1| Os03g0717600 [Oryza sativa Japonica Group]
Unigene1861_C.lanceolata	353	3	131	gi|148910459|gb|ABR18305.1|	189	147	189	0.6	0.76	0	43	54.3	4e-07	--	unknown [Picea sitchensis]
Unigene1862_C.lanceolata	260	4	258	gi|115463463|ref|NP_001055331.1|	533	338	422	0.38	0.56	0	85	73.6	7e-13	--	Os05g0366600 [Oryza sativa Japonica Group] >gi|75288633|sp|Q60DX8.1|BGL22_ORYSJ RecName: Full=Beta-glucosidase 22; Short=Os5bglu22; Flags: Precursor >gi|113578882|dbj|BAF17245.1| Os05g0366600 [Oryza sativa Japonica Group]
Unigene1865_C.lanceolata	366	366	1	gi|115481080|ref|NP_001064133.1|	1387	863	984	0.7	0.88	0	122	189	1e-47	--	Os10g0138100 [Oryza sativa Japonica Group] >gi|113638742|dbj|BAF26047.1| Os10g0138100 [Oryza sativa Japonica Group]
Unigene1867_C.lanceolata	239	239	3	gi|242077192|ref|XP_002448532.1|	886	475	546	0.4	0.53	0.02	81	51.6	3e-06	--	hypothetical protein SORBIDRAFT_06g028570 [Sorghum bicolor] >gi|241939715|gb|EES12860.1| hypothetical protein SORBIDRAFT_06g028570 [Sorghum bicolor]
Unigene1868_C.lanceolata	693	576	175	gi|15241990|ref|NP_201092.1|	377	218	343	0.31	0.42	0.04	141	57.8	1e-07	--	F-box family protein-related [Arabidopsis thaliana]
Unigene1869_C.lanceolata	247	237	1	gi|171906256|gb|ACB56925.1|	466	319	397	0.65	0.86	0	79	121	3e-27	--	glycosyltransferase UGT88A9 [Hieracium pilosella]
Unigene1870_C.lanceolata	261	200	6	gi|116785355|gb|ABK23690.1|	242	14	90	0.55	0.67	0.15	77	86.3	1e-16	--	unknown [Picea sitchensis]
Unigene1872_C.lanceolata	387	387	202	gi|75319884|sp|Q50EK1.1|C16B1_PICSI	493	428	489	0.67	0.77	0	62	96.3	1e-19	--	RecName: Full=Cytochrome P450 716B1; AltName: Full=Cytochrome P450 CYPA1 >gi|59800274|gb|AAX07436.1| cytochrome P450 CYPA1 [Picea sitchensis]
Unigene1873_C.lanceolata	764	142	762	gi|15242143|ref|NP_200556.1|	520	60	270	0.44	0.65	0.03	215	187	1e-46	--	AAA-type ATPase family protein [Arabidopsis thaliana]
Unigene1874_C.lanceolata	431	175	411	gi|115445663|ref|NP_001046611.1|	401	15	88	0.39	0.58	0	79	56.2	1e-07	--	Os02g0297600 [Oryza sativa Japonica Group] >gi|113536142|dbj|BAF08525.1| Os02g0297600 [Oryza sativa Japonica Group]
Unigene1877_C.lanceolata	256	251	6	gi|224286650|gb|ACN41029.1|	490	63	145	0.45	0.62	0.01	83	69.7	1e-11	--	unknown [Picea sitchensis]
Unigene1878_C.lanceolata	436	6	431	gi|223453048|gb|ACM89788.1|	495	283	424	0.57	0.78	0	142	181	2e-45	--	cytochrome P450 monooxygenase CYP736B [Vitis arizonica x Vitis rupestris] >gi|225421129|gb|ACN89833.1| cytochrome P450 monooxygenase CYP736B [Vitis arizonica x Vitis rupestris]
Unigene1879_C.lanceolata	575	4	573	gi|9651945|gb|AAF91324.1|AF244890_1	1012	131	320	0.71	0.82	0	190	282	2e-75	--	receptor-like protein kinase 3 [Glycine max]
Unigene1880_C.lanceolata	210	171	1	gi|148910377|gb|ABR18266.1|	585	9	64	0.63	0.72	0.01	58	71.2	3e-12	--	unknown [Picea sitchensis]
Unigene1882_C.lanceolata	2029	2028	655	gi|297792947|ref|XP_002864358.1|	900	441	899	0.61	0.76	0	461	580	1e-164	--	DOMON domain-containing protein [Arabidopsis lyrata subsp. lyrata] >gi|297310193|gb|EFH40617.1| DOMON domain-containing protein [Arabidopsis lyrata subsp. lyrata]
Unigene1883_C.lanceolata	197	1	192	gi|75319886|sp|Q50EK4.1|C75A1_PINTA	525	324	387	0.65	0.76	0	64	87.8	4e-17	--	RecName: Full=Cytochrome P450 750A1; AltName: Full=Cytochrome P450 CYPC >gi|59800268|gb|AAX07433.1| cytochrome P450 CYPC [Pinus taeda]
Unigene1886_C.lanceolata	275	1	273	gi|67633936|gb|AAY78890.1|	777	480	570	0.58	0.75	0	91	113	6e-25	--	CC-NBS-LRR resistance-like protein [Pinus lambertiana]
Unigene1887_C.lanceolata	367	30	356	gi|115445589|ref|NP_001046574.1|	349	155	266	0.44	0.69	0.03	113	110	7e-24	--	Os02g0286200 [Oryza sativa Japonica Group] >gi|47847721|dbj|BAD21500.1| lipase class 3-like [Oryza sativa Japonica Group] >gi|113536105|dbj|BAF08488.1| Os02g0286200 [Oryza sativa Japonica Group]
Unigene1889_C.lanceolata	360	194	87	gi|32470647|gb|AAP45173.1|	553	60	95	0.52	0.8	0	36	53.1	9e-07	--	hypothetical protein SBB1_14t00005 [Solanum bulbocastanum]
Unigene1890_C.lanceolata	2290	2183	933	gi|115479703|ref|NP_001063445.1|	880	3	419	0.62	0.73	0.04	438	549	1e-155	--	Os09g0471900 [Oryza sativa Japonica Group] >gi|47848376|dbj|BAD22235.1| proliferating-cell nucleolar protein-like [Oryza sativa Japonica Group] >gi|113631678|dbj|BAF25359.1| Os09g0471900 [Oryza sativa Japonica Group]
Unigene1891_C.lanceolata	946	1	945	gi|2943792|dbj|BAA25079.1|	624	115	429	0.69	0.86	0	315	507	1e-143	--	PV72 [Cucurbita cv. Kurokawa Amakuri]
Unigene1892_C.lanceolata	927	494	3	gi|159465411|ref|XP_001690916.1|	474	268	439	0.36	0.44	0.05	174	84	3e-15	--	extracellular matrix protein [Chlamydomonas reinhardtii] >gi|158279602|gb|EDP05362.1| extracellular matrix protein [Chlamydomonas reinhardtii]
Unigene1894_C.lanceolata	549	61	444	gi|1352461|sp|P49249.1|IN22_MAIZE	306	3	131	0.75	0.82	0	129	198	5e-62	--	RecName: Full=IN2-2 protein
Unigene1897_C.lanceolata	563	563	114	gi|1171577|emb|CAA64636.1|	460	247	399	0.57	0.73	0.01	153	179	2e-51	--	hsr201 [Nicotiana tabacum]
Unigene1898_C.lanceolata	518	1	99	gi|74272685|gb|ABA01138.1|	204	172	204	0.69	0.81	0	33	54.3	7e-07	--	chloroplast oxygen-evolving complex/thylakoid lumenal 25.6kDa protein [Chlamydomonas incerta]
Unigene1899_C.lanceolata	962	908	72	gi|15242566|ref|NP_195911.1|	458	8	233	0.27	0.41	0	281	73.9	3e-12	--	F-box family protein [Arabidopsis thaliana] >gi|75264449|sp|Q9LYZ4.1|FBL79_ARATH RecName: Full=F-box/LRR-repeat protein At5g02910 >gi|115646786|gb|ABJ17117.1| At5g02910 [Arabidopsis thaliana]
Unigene1900_C.lanceolata	2476	1717	323	gi|224115768|ref|XP_002332052.1|	443	1	443	0.71	0.81	0	468	634	1e-180	--	magnesium transporter [Populus trichocarpa] >gi|222831938|gb|EEE70415.1| magnesium transporter [Populus trichocarpa]
Unigene1901_C.lanceolata	469	466	173	gi|37993655|gb|AAR06913.1|	479	69	169	0.33	0.56	0.02	101	66.2	1e-10	--	UDP-glycosyltransferase 85A8 [Stevia rebaudiana]
Unigene1902_C.lanceolata	266	114	263	gi|297814704|ref|XP_002875235.1|	579	285	334	0.54	0.74	0	50	58.2	3e-08	--	pentatricopeptide repeat-containing protein [Arabidopsis lyrata subsp. lyrata] >gi|297321073|gb|EFH51494.1| pentatricopeptide repeat-containing protein [Arabidopsis lyrata subsp. lyrata]
Unigene1904_C.lanceolata	991	991	2	gi|22331756|ref|NP_190850.2|	434	50	379	0.65	0.77	0	330	468	1e-131	--	PAP22 (PURPLE ACID PHOSPHATASE 22); acid phosphatase/ protein serine/threonine phosphatase [Arabidopsis thaliana] >gi|75247769|sp|Q8S340.1|PPA22_ARATH RecName: Full=Purple acid phosphatase 22; Flags: Precursor >gi|20257495|gb|AAM15917.1|AF492668_1 purple acid phosphatase [Arabidopsis thaliana]
Unigene1905_C.lanceolata	533	531	1	gi|224127622|ref|XP_002329323.1|	543	195	373	0.55	0.77	0.01	180	199	1e-50	--	4-coumarate-coa ligase [Populus trichocarpa] >gi|224127626|ref|XP_002329324.1| acyl:coa ligase [Populus trichocarpa] >gi|222870777|gb|EEF07908.1| 4-coumarate-coa ligase [Populus trichocarpa] >gi|222870778|gb|EEF07909.1| acyl:coa ligase [Populus trichocarpa]
Unigene1908_C.lanceolata	292	121	2	gi|115484733|ref|NP_001067510.1|	374	92	131	0.65	0.8	0	40	59.7	1e-08	--	Os11g0216400 [Oryza sativa Japonica Group] >gi|77549266|gb|ABA92063.1| expressed protein [Oryza sativa (japonica cultivar-group)] >gi|113644732|dbj|BAF27873.1| Os11g0216400 [Oryza sativa Japonica Group]
Unigene1910_C.lanceolata	2475	1682	201	gi|297843286|ref|XP_002889524.1|	634	185	633	0.33	0.46	0.02	505	188	3e-46	--	zinc finger family protein [Arabidopsis lyrata subsp. lyrata] >gi|297335366|gb|EFH65783.1| zinc finger family protein [Arabidopsis lyrata subsp. lyrata]
Unigene1911_C.lanceolata	221	3	116	gi|223453048|gb|ACM89788.1|	495	50	87	0.65	0.84	0	38	53.9	2e-13	--	cytochrome P450 monooxygenase CYP736B [Vitis arizonica x Vitis rupestris] >gi|225421129|gb|ACN89833.1| cytochrome P450 monooxygenase CYP736B [Vitis arizonica x Vitis rupestris]
Unigene1912_C.lanceolata	394	394	2	gi|224109946|ref|XP_002333178.1|	250	60	190	0.63	0.77	0	131	177	4e-44	--	cytochrome P450 [Populus trichocarpa] >gi|222835027|gb|EEE73476.1| cytochrome P450 [Populus trichocarpa]
Unigene1913_C.lanceolata	2086	1	759	gi|115475029|ref|NP_001061111.1|	561	39	297	0.41	0.6	0.04	266	197	5e-49	--	Os08g0175200 [Oryza sativa Japonica Group] >gi|113623080|dbj|BAF23025.1| Os08g0175200 [Oryza sativa Japonica Group]
Unigene1914_C.lanceolata	789	579	1	gi|79518939|ref|NP_197826.2|	664	3	195	0.6	0.78	0	193	253	2e-66	--	YSL2 (YELLOW STRIPE LIKE 2); oligopeptide transporter [Arabidopsis thaliana] >gi|75291778|sp|Q6R3K9.1|YSL2_ARATH RecName: Full=Metal-nicotianamine transporter YSL2; AltName: Full=Protein YELLOW STRIPE LIKE 2; Short=AtYSL2 >gi|41352039|gb|AAS00692.1| metal-nicotianamine transporter YSL2 [Arabidopsis thaliana]
Unigene1916_C.lanceolata	238	3	236	gi|111073723|dbj|BAF02550.1|	515	376	453	0.58	0.74	0	78	103	5e-22	--	castasterone 26-hydroxylase [Solanum lycopersicum]
Unigene1917_C.lanceolata	242	2	127	gi|306015593|gb|ADM76850.1|	59	13	54	0.85	0.95	0	42	85.1	2e-16	--	low temprature induced-like protein [Picea sitchensis] >gi|306015595|gb|ADM76851.1| low temprature induced-like protein [Picea sitchensis] >gi|306015597|gb|ADM76852.1| low temprature induced-like protein [Picea sitchensis] >gi|306015599|gb|ADM76853.1| low temprature induced-like protein [Picea sitchensis] >gi|306015601|gb|ADM76854.1| low temprature induced-like protein [Picea sitchensis] >gi|3060…
Unigene1923_C.lanceolata	338	100	327	gi|6899646|gb|AAF31023.1|AC012189_5	140	43	118	0.48	0.67	0	76	80.5	6e-15	--	EST gb|AB015130 comes from this gene [Arabidopsis thaliana]
Unigene1924_C.lanceolata	324	323	3	gi|148909074|gb|ABR17639.1|	469	132	229	0.43	0.57	0	107	85.5	2e-16	--	unknown [Picea sitchensis]
Unigene1925_C.lanceolata	1641	627	1601	gi|115459200|ref|NP_001053200.1|	476	143	473	0.62	0.74	0.01	331	420	1e-152	--	Os04g0496400 [Oryza sativa Japonica Group] >gi|38345380|emb|CAE03112.2| OSJNBa0067K08.9 [Oryza sativa (japonica cultivar-group)] >gi|113564771|dbj|BAF15114.1| Os04g0496400 [Oryza sativa Japonica Group]
Unigene1926_C.lanceolata	1460	209	1063	gi|307715376|gb|ADN88095.1|	281	1	280	0.47	0.62	0.06	306	227	4e-58	--	homeodomain-leucine zipper protein HD4 [Gossypium hirsutum]
Unigene1927_C.lanceolata	1704	263	1624	gi|115452861|ref|NP_001050031.1|	494	9	459	0.58	0.74	0	457	555	1e-157	--	Os03g0334800 [Oryza sativa Japonica Group] >gi|108708011|gb|ABF95806.1| Lung seven transmembrane receptor family protein, expressed [Oryza sativa (japonica cultivar-group)] >gi|113548502|dbj|BAF11945.1| Os03g0334800 [Oryza sativa Japonica Group]
Unigene1928_C.lanceolata	229	224	6	gi|225428857|ref|XP_002282418.1|	461	27	100	0.48	0.66	0.01	74	72.8	1e-12	--	PREDICTED: hypothetical protein [Vitis vinifera]
Unigene1931_C.lanceolata	267	7	261	gi|297738195|emb|CBI27396.3|	529	128	216	0.34	0.48	0.04	89	52.4	2e-06	--	unnamed protein product [Vitis vinifera]
Unigene1932_C.lanceolata	330	330	1	gi|110737394|dbj|BAF00641.1|	1158	849	958	0.84	0.9	0	110	196	9e-50	--	ATPase [Arabidopsis thaliana]
Unigene1939_C.lanceolata	1686	1178	294	gi|115446681|ref|NP_001047120.1|	304	1	295	0.78	0.91	0	295	498	1e-140	--	Os02g0555000 [Oryza sativa Japonica Group] >gi|113536651|dbj|BAF09034.1| Os02g0555000 [Oryza sativa Japonica Group]
Unigene1940_C.lanceolata	209	15	209	gi|116781706|gb|ABK22210.1|	340	116	180	0.41	0.7	0	65	63.2	9e-10	--	unknown [Picea sitchensis]
Unigene1942_C.lanceolata	676	177	671	gi|15219499|ref|NP_177498.1|	604	13	156	0.4	0.58	0	165	110	2e-23	--	suppressor of lin-12-like protein-related / sel-1 protein-related [Arabidopsis thaliana]
Unigene1943_C.lanceolata	858	592	158	gi|108710467|gb|ABF98262.1|	529	396	528	0.35	0.57	0	145	89	7e-17	--	Isoamylase N-terminal domain containing protein, expressed [Oryza sativa (japonica cultivar-group)]
Unigene1945_C.lanceolata	615	433	2	gi|308743347|gb|ADO40099.1|	375	6	147	0.65	0.78	0	144	207	7e-53	--	glycerol-3-phosphate acyltransferase 9 [Vernicia fordii]
Unigene1946_C.lanceolata	671	606	271	gi|145344703|ref|XP_001416866.1|	125	15	125	0.79	0.91	0	112	184	8e-46	--	Ribosomal protein S20, component of cytosolic 80S ribosome and 40S small subunit [Ostreococcus lucimarinus CCE9901] >gi|144577092|gb|ABO95159.1| Ribosomal protein S20, component of cytosolic 80S ribosome and 40S small subunit [Ostreococcus lucimarinus CCE9901]
Unigene1947_C.lanceolata	260	6	155	gi|83853812|gb|ABC47845.1|	486	429	478	0.68	0.9	0	50	80.1	7e-15	--	N-hydroxycinnamoyl/benzoyltransferase 3 [Glycine max]
Unigene1948_C.lanceolata	210	8	205	gi|168011047|ref|XP_001758215.1|	313	62	127	0.34	0.63	0	66	52.4	2e-06	--	predicted protein [Physcomitrella patens subsp. patens] >gi|162690671|gb|EDQ77037.1| predicted protein [Physcomitrella patens subsp. patens]
Unigene1949_C.lanceolata	854	238	837	gi|226532724|ref|NP_001151236.1|	257	55	253	0.4	0.5	0.03	208	118	1e-25	--	RNA binding protein [Zea mays] >gi|195645238|gb|ACG42087.1| RNA binding protein [Zea mays]
Unigene1952_C.lanceolata	239	1	234	gi|228481109|gb|ACQ42253.1|	355	162	235	0.46	0.58	0.01	79	65.1	2e-10	--	SnRK2 calcium sensor [Nicotiana plumbaginifolia]
Unigene1953_C.lanceolata	465	70	450	gi|11762244|gb|AAG40399.1|AF325047_1	140	6	130	0.43	0.61	0	127	96.7	9e-20	--	At1g70780 [Arabidopsis thaliana] >gi|15146214|gb|AAK83590.1| At1g70780/F5A18_4 [Arabidopsis thaliana] >gi|23506215|gb|AAN31119.1| At1g70780/F5A18_4 [Arabidopsis thaliana]
Unigene1954_C.lanceolata	1947	578	1702	gi|297799538|ref|XP_002867653.1|	440	78	439	0.58	0.71	0	377	432	1e-120	--	alliinase family protein [Arabidopsis lyrata subsp. lyrata] >gi|297313489|gb|EFH43912.1| alliinase family protein [Arabidopsis lyrata subsp. lyrata]
Unigene1955_C.lanceolata	1942	1792	641	gi|224286312|gb|ACN40864.1|	402	1	402	0.53	0.64	0.07	414	355	1e-96	--	unknown [Picea sitchensis]
Unigene1957_C.lanceolata	772	766	2	gi|116317834|emb|CAH65868.1|	693	386	649	0.35	0.57	0.03	264	164	1e-39	--	OSIGBa0103I21.1 [Oryza sativa (indica cultivar-group)]
Unigene1958_C.lanceolata	227	1	225	gi|168061447|ref|XP_001782700.1|	1282	1120	1194	0.86	0.93	0	75	131	3e-30	--	ATP-binding cassette transporter, subfamily B, member 12, group MDR/PGP protein PpABCB12 [Physcomitrella patens subsp. patens] >gi|162665793|gb|EDQ52465.1| ATP-binding cassette transporter, subfamily B, member 12, group MDR/PGP protein PpABCB12 [Physcomitrella patens subsp. patens]
Unigene1960_C.lanceolata	766	417	133	gi|302790191|ref|XP_002976863.1|	745	109	206	0.32	0.6	0.03	98	75.1	9e-13	--	sodium transporter [Selaginella moellendorffii] >gi|300155341|gb|EFJ21973.1| sodium transporter [Selaginella moellendorffii]
Unigene1961_C.lanceolata	1759	977	1723	gi|18406841|ref|NP_566048.1|	764	339	587	0.45	0.63	0.05	263	208	7e-55	--	nucleotidyltransferase family protein [Arabidopsis thaliana] >gi|20197056|gb|AAC06161.2| expressed protein [Arabidopsis thaliana]
Unigene1962_C.lanceolata	704	126	530	gi|75319886|sp|Q50EK4.1|C75A1_PINTA	525	384	525	0.41	0.57	0.09	149	103	5e-34	--	RecName: Full=Cytochrome P450 750A1; AltName: Full=Cytochrome P450 CYPC >gi|59800268|gb|AAX07433.1| cytochrome P450 CYPC [Pinus taeda]
Unigene1964_C.lanceolata	531	511	2	gi|115436602|ref|NP_001043059.1|	219	4	174	0.37	0.6	0.01	173	109	1e-23	--	Os01g0371200 [Oryza sativa Japonica Group] >gi|57012737|sp|O65857.2|GSTF1_ORYSJ RecName: Full=Probable glutathione S-transferase GSTF1; AltName: Full=GST-I >gi|113532590|dbj|BAF04973.1| Os01g0371200 [Oryza sativa Japonica Group]
Unigene1965_C.lanceolata	350	343	5	gi|61656786|emb|CAH10046.1|	534	407	518	0.45	0.69	0	113	112	1e-24	--	Unknown similar to A.thaliana Hypothetical protein yhjx (F25A4.25) [Triticum aestivum]
Unigene1967_C.lanceolata	236	161	3	gi|148908161|gb|ABR17196.1|	484	201	253	0.45	0.71	0	53	57	7e-08	--	unknown [Picea sitchensis]
Unigene1968_C.lanceolata	655	655	35	gi|115453783|ref|NP_001050492.1|	604	190	397	0.42	0.56	0	208	162	4e-39	--	Os03g0563100 [Oryza sativa Japonica Group] >gi|113548963|dbj|BAF12406.1| Os03g0563100 [Oryza sativa Japonica Group]
Unigene1969_C.lanceolata	574	264	1	gi|302746507|gb|ADL62866.1|	278	1	89	0.57	0.67	0.01	89	104	8e-22	--	esterase/lipase superfamily protein [Prunus persica]
Unigene1970_C.lanceolata	1886	1355	414	gi|219842178|dbj|BAH10646.1|	390	79	388	0.77	0.86	0	314	473	1e-132	--	Prephenate dehydratase [Hevea brasiliensis]
Unigene1972_C.lanceolata	956	955	416	gi|190576741|gb|ACE79166.1|	557	367	540	0.6	0.68	0.01	182	191	9e-48	--	trehalose-6-phosphate synthase 1 [Saccharum spp. complex hybrid]
Unigene1974_C.lanceolata	1313	1257	418	gi|251764789|sp|Q7XD96.2|DCL3B_ORYSJ	1637	1235	1521	0.46	0.62	0.02	288	235	9e-61	--	RecName: Full=Endoribonuclease Dicer homolog 3b; AltName: Full=Dicer-like protein 3b; Short=OsDCL3b
Unigene1975_C.lanceolata	516	1	162	gi|15238125|ref|NP_198975.1|	257	195	249	0.43	0.67	0.01	55	50.8	8e-06	--	BTI3 (VIRB2-INTERACTING PROTEIN 3) [Arabidopsis thaliana] >gi|75170282|sp|Q9FFS0.1|RTNLD_ARATH RecName: Full=Reticulon-like protein B4; Short=AtRTNLB4; AltName: Full=VirB2-interacting protein 3 >gi|16323069|gb|AAL15269.1| AT5g41600/MBK23_13 [Arabidopsis thaliana]
Unigene1976_C.lanceolata	591	149	3	gi|83628262|gb|ABC26011.1|	603	119	167	0.71	0.79	0	49	79	6e-25	--	carotenoid cleavage dioxygenase 4a [Citrus clementina]
Unigene1977_C.lanceolata	372	6	191	gi|224286051|gb|ACN40737.1|	499	435	496	0.56	0.77	0	62	79	2e-14	--	unknown [Picea sitchensis]
Unigene1978_C.lanceolata	580	331	579	gi|47824985|gb|AAT38758.1|	1333	295	374	0.4	0.57	0.02	85	55.8	1e-14	--	Putative gag-pol polyprotein, identical [Solanum demissum]
Unigene1979_C.lanceolata	589	7	285	gi|195643276|gb|ACG41106.1|	235	108	200	0.61	0.77	0	93	129	3e-29	--	seven-transmembrane-domain protein 1 [Zea mays]
Unigene1982_C.lanceolata	2379	2364	1315	gi|15238295|ref|NP_201297.1|	334	10	309	0.34	0.47	0.03	362	170	7e-41	--	CIP8 (COP1-INTERACTING PROTEIN 8); protein binding / zinc ion binding [Arabidopsis thaliana] >gi|61211690|sp|Q9SPL2.1|CIP8_ARATH RecName: Full=E3 ubiquitin-protein ligase CIP8; AltName: Full=COP1-interacting protein 8 >gi|5929906|gb|AAD56636.1|AF162150_1 COP1-interacting protein CIP8 [Arabidopsis thaliana] >gi|8843756|dbj|BAA97304.1| COP1-interacting protein CIP8 [Arabidopsis thaliana] >gi|196988…
Unigene1983_C.lanceolata	548	302	3	gi|13661197|gb|AAK37824.1|AF132120_1	576	230	326	0.58	0.76	0	100	113	1e-51	--	laccase [Pinus taeda]
Unigene1985_C.lanceolata	1214	1206	151	gi|16209720|gb|AAL14415.1|	432	11	390	0.31	0.43	0.11	399	147	3e-34	--	At2g35880/F11F19.21 [Arabidopsis thaliana] >gi|20197995|gb|AAD21469.2| expressed protein [Arabidopsis thaliana]
Unigene1986_C.lanceolata	351	196	2	gi|115479383|ref|NP_001063285.1|	514	304	368	0.69	0.81	0	65	94.7	3e-19	--	Os09g0441400 [Oryza sativa Japonica Group] >gi|113631518|dbj|BAF25199.1| Os09g0441400 [Oryza sativa Japonica Group]
Unigene1987_C.lanceolata	464	1	195	gi|226498624|ref|NP_001147903.1|	703	557	621	0.49	0.66	0	65	62.8	1e-09	--	protein kinase [Zea mays] >gi|195614480|gb|ACG29070.1| protein kinase [Zea mays]
Unigene1988_C.lanceolata	303	155	3	gi|253759874|ref|XP_002488951.1|	63	2	52	0.94	0.96	0	51	107	4e-23	--	hypothetical protein SORBIDRAFT_1292s002010 [Sorghum bicolor] >gi|241947058|gb|EES20203.1| hypothetical protein SORBIDRAFT_1292s002010 [Sorghum bicolor]
Unigene1989_C.lanceolata	385	383	3	gi|53830379|gb|AAU95082.1|	342	42	161	0.45	0.67	0	128	115	1e-25	--	anthocyanidin reductase [Ginkgo biloba]
Unigene1991_C.lanceolata	618	3	617	gi|70724310|gb|AAZ07704.1|	499	287	488	0.55	0.72	0	205	244	7e-64	--	cytochrome P450 monooxygenase isoform I [Sesamum indicum]
Unigene1993_C.lanceolata	862	3	860	gi|13661207|gb|AAK37829.1|AF132125_1	555	77	360	0.76	0.86	0	286	458	1e-128	--	laccase [Pinus taeda]
Unigene1994_C.lanceolata	1029	1020	298	gi|53749182|gb|AAU90076.1|	430	189	429	0.45	0.64	0.01	245	209	6e-53	--	At5g26760 [Arabidopsis thaliana]
Unigene1995_C.lanceolata	239	2	205	gi|297814652|ref|XP_002875209.1|	356	284	351	0.69	0.86	0	68	102	2e-21	--	band 7 family protein [Arabidopsis lyrata subsp. lyrata] >gi|297321047|gb|EFH51468.1| band 7 family protein [Arabidopsis lyrata subsp. lyrata]
Unigene1996_C.lanceolata	336	330	13	gi|115447093|ref|NP_001047326.1|	734	158	261	0.47	0.59	0	106	91.7	2e-18	--	Os02g0597300 [Oryza sativa Japonica Group] >gi|47847833|dbj|BAD21628.1| L-zip+NBS+LRR-like protein [Oryza sativa Japonica Group] >gi|113536857|dbj|BAF09240.1| Os02g0597300 [Oryza sativa Japonica Group]
Unigene1997_C.lanceolata	270	270	184	gi|211906538|gb|ACJ11762.1|	323	295	323	0.79	0.93	0	29	54.7	3e-07	--	class III peroxidase [Gossypium hirsutum]
Unigene1998_C.lanceolata	737	737	165	gi|115453565|ref|NP_001050383.1|	266	65	255	0.75	0.91	0	191	300	9e-81	--	Os03g0421400 [Oryza sativa Japonica Group] >gi|113548854|dbj|BAF12297.1| Os03g0421400 [Oryza sativa Japonica Group]
Unigene1999_C.lanceolata	283	3	281	gi|40645459|dbj|BAD06575.1|	375	161	253	0.77	0.92	0	93	157	4e-38	--	LEDI-5c protein [Lithospermum erythrorhizon]
Unigene2000_C.lanceolata	278	135	1	gi|15242811|ref|NP_195981.1|	359	44	85	0.62	0.75	0	45	60.1	8e-09	--	GDSL-motif lipase/hydrolase family protein [Arabidopsis thaliana] >gi|75181338|sp|Q9LZS7.1|GDL71_ARATH RecName: Full=GDSL esterase/lipase At5g03610; AltName: Full=Extracellular lipase At5g03610; Flags: Precursor
Unigene2001_C.lanceolata	267	135	1	gi|15242811|ref|NP_195981.1|	359	44	85	0.57	0.73	0	45	58.2	3e-08	--	GDSL-motif lipase/hydrolase family protein [Arabidopsis thaliana] >gi|75181338|sp|Q9LZS7.1|GDL71_ARATH RecName: Full=GDSL esterase/lipase At5g03610; AltName: Full=Extracellular lipase At5g03610; Flags: Precursor
Unigene2002_C.lanceolata	2302	2081	315	gi|115449939|ref|NP_001048588.1|	586	1	583	0.59	0.76	0	589	685	0	--	Os02g0826600 [Oryza sativa Japonica Group] >gi|113538119|dbj|BAF10502.1| Os02g0826600 [Oryza sativa Japonica Group]
Unigene2003_C.lanceolata	287	247	11	gi|116793255|gb|ABK26674.1|	384	251	328	0.41	0.6	0	79	65.1	2e-10	--	unknown [Picea sitchensis]
Unigene2004_C.lanceolata	305	6	296	gi|3056581|gb|AAC13892.1|AAC13892	817	475	571	0.65	0.82	0	97	138	2e-32	--	T1F9.2 [Arabidopsis thaliana]
Unigene2006_C.lanceolata	302	1	141	gi|148910291|gb|ABR18225.1|	190	147	190	0.61	0.7	0	47	53.9	6e-07	--	unknown [Picea sitchensis]
Unigene2007_C.lanceolata	472	404	3	gi|50355615|dbj|BAD29956.1|	423	92	225	0.73	0.81	0	134	214	3e-55	--	cysteine protease [Daucus carota]
Unigene2008_C.lanceolata	218	4	216	gi|27372773|gb|AAO03558.1|	857	601	671	0.76	0.85	0	71	120	4e-27	--	lipoxygenase 1 [Brassica napus]
Unigene2009_C.lanceolata	2311	4	2061	gi|115477292|ref|NP_001062242.1|	647	26	647	0.53	0.67	0.01	698	671	0	--	Os08g0517300 [Oryza sativa Japonica Group] >gi|113624211|dbj|BAF24156.1| Os08g0517300 [Oryza sativa Japonica Group]
Unigene2010_C.lanceolata	279	131	6	gi|226503137|ref|NP_001147028.1|	277	18	58	0.52	0.69	0	42	50.1	8e-06	--	carbonic anhydrase [Zea mays] >gi|195606598|gb|ACG25129.1| carbonic anhydrase precursor [Zea mays]
Unigene2011_C.lanceolata	2077	173	1036	gi|15230203|ref|NP_191264.1|	464	29	318	0.71	0.81	0	290	397	1e-109	--	CBL (cystathionine beta-lyase); cystathionine beta-lyase [Arabidopsis thaliana] >gi|1708993|sp|P53780.1|METC_ARATH RecName: Full=Cystathionine beta-lyase, chloroplastic; Short=CBL; AltName: Full=Beta-cystathionase; AltName: Full=Cysteine lyase; Flags: Precursor >gi|13786771|pdb|1IBJ|A Chain A, Crystal Structure Of Cystathionine Beta-Lyase From Arabidopsis Thaliana >gi|13786772|pdb|1IBJ|C Chain C,…
Unigene2012_C.lanceolata	686	1	162	gi|145334147|ref|NP_001078454.1|	258	201	254	0.66	0.87	0	54	92.8	3e-18	--	ATEXPB3 (ARABIDOPSIS THALIANA EXPANSIN B3) [Arabidopsis thaliana]
Unigene2014_C.lanceolata	1165	1046	6	gi|238478527|ref|NP_001154349.1|	654	33	391	0.29	0.46	0.07	374	140	2e-32	--	ATP binding / kinase/ protein kinase/ protein serine/threonine kinase/ protein tyrosine kinase [Arabidopsis thaliana] >gi|259016409|sp|P0C5E2.2|Y1839_ARATH RecName: Full=Probable serine/threonine-protein kinase At1g18390; Flags: Precursor
Unigene2015_C.lanceolata	269	4	243	gi|148910140|gb|ABR18152.1|	601	255	333	0.4	0.55	0	80	61.2	4e-09	--	unknown [Picea sitchensis]
Unigene2016_C.lanceolata	393	5	391	gi|66840762|emb|CAH10840.1|	320	154	282	0.77	0.83	0	129	206	5e-53	--	peroxidase [Picea abies]
Unigene2018_C.lanceolata	287	162	287	gi|224093820|ref|XP_002310005.1|	296	215	256	0.4	0.76	0	42	46.6	5e-10	--	cytochrome P450 [Populus trichocarpa] >gi|222852908|gb|EEE90455.1| cytochrome P450 [Populus trichocarpa]
Unigene2020_C.lanceolata	631	158	409	gi|7578907|gb|AAF64180.1|AF242497_1	307	227	307	0.77	0.84	0	84	129	3e-50	--	phenylcoumaran benzylic ether reductase homolog TP5 [Tsuga heterophylla]
Unigene2021_C.lanceolata	231	122	3	gi|124359683|gb|ABD32351.2|	538	5	44	1	1	0	40	80.9	4e-15	--	Ubiquitin [Medicago truncatula]
Unigene2022_C.lanceolata	248	5	220	gi|148907803|gb|ABR17027.1|	618	504	572	0.38	0.61	0	72	53.9	6e-07	--	unknown [Picea sitchensis]
Unigene2023_C.lanceolata	1565	1328	1140	gi|115472643|ref|NP_001059920.1|	531	85	156	0.48	0.61	0.12	72	55.1	3e-06	--	Os07g0546100 [Oryza sativa Japonica Group] >gi|113611456|dbj|BAF21834.1| Os07g0546100 [Oryza sativa Japonica Group]
Unigene2024_C.lanceolata	528	1	528	gi|115479219|ref|NP_001063203.1|	817	295	478	0.55	0.69	0.04	185	207	7e-53	--	Os09g0421300 [Oryza sativa Japonica Group] >gi|18765902|gb|AAL78822.1|AF411223_1 phospholipase D lambda [Oryza sativa] >gi|50726111|dbj|BAD33632.1| phospholipase D lambda [Oryza sativa Japonica Group] >gi|113631436|dbj|BAF25117.1| Os09g0421300 [Oryza sativa Japonica Group]
Unigene2025_C.lanceolata	252	1	252	gi|297808041|ref|XP_002871904.1|	682	435	516	0.55	0.73	0	84	108	2e-23	--	peptidase M28 family protein [Arabidopsis lyrata subsp. lyrata] >gi|297317741|gb|EFH48163.1| peptidase M28 family protein [Arabidopsis lyrata subsp. lyrata]
Unigene2026_C.lanceolata	977	896	3	gi|297605951|ref|NP_001057783.2|	394	4	303	0.48	0.67	0	300	273	3e-72	--	Os06g0531200 [Oryza sativa Japonica Group] >gi|255677114|dbj|BAF19697.2| Os06g0531200 [Oryza sativa Japonica Group]
Unigene2027_C.lanceolata	1979	176	1099	gi|115487528|ref|NP_001066251.1|	350	39	348	0.72	0.83	0	310	465	1e-129	--	Os12g0168000 [Oryza sativa Japonica Group] >gi|113648758|dbj|BAF29270.1| Os12g0168000 [Oryza sativa Japonica Group]
Unigene2029_C.lanceolata	273	4	261	gi|115448903|ref|NP_001048231.1|	905	363	450	0.34	0.54	0.02	88	57	7e-08	--	Os02g0767400 [Oryza sativa Japonica Group] >gi|113537762|dbj|BAF10145.1| Os02g0767400 [Oryza sativa Japonica Group]
Unigene2030_C.lanceolata	234	4	234	gi|18419845|ref|NP_568005.1|	482	51	127	0.72	0.89	0	77	122	1e-27	--	ATLCB1 (LONG-CHAIN BASE1); protein binding / serine C-palmitoyltransferase [Arabidopsis thaliana] >gi|79326362|ref|NP_001031796.1| ATLCB1 (LONG-CHAIN BASE1); protein binding / serine C-palmitoyltransferase [Arabidopsis thaliana] >gi|14488275|dbj|BAB60898.1| serine palmitoyltransferase [Arabidopsis thaliana] >gi|21539529|gb|AAM53317.1| serine C-palmitoyltransferase like protein [Arabidopsis thalia…
Unigene2031_C.lanceolata	633	593	54	gi|87241451|gb|ABD33309.1|	1378	482	653	0.28	0.5	0	181	76.3	3e-13	--	Ribonuclease H [Medicago truncatula]
Unigene2032_C.lanceolata	216	132	1	gi|19071771|gb|AAL79929.1|	220	37	80	0.5	0.63	0	44	49.7	4e-10	--	germin-like protein [Pinus sylvestris]
Unigene2033_C.lanceolata	682	1	537	gi|3021538|emb|CAA06335.1|	252	69	247	0.82	0.9	0	179	305	2e-82	--	aquaporin-like protein [Picea abies]
Unigene2034_C.lanceolata	693	662	96	gi|2935523|gb|AAC05147.1|	211	6	199	0.44	0.67	0.04	198	152	5e-36	--	21 kD protein precursor [Pinus radiata]
Unigene2035_C.lanceolata	340	340	260	gi|159464878|ref|XP_001690668.1|	153	127	153	0.92	0.96	0	27	52.8	1e-06	--	histone H2B [Chlamydomonas reinhardtii] >gi|159464914|ref|XP_001690686.1| histone H2B [Chlamydomonas reinhardtii] >gi|158270395|gb|EDO96243.1| histone H2B [Chlamydomonas reinhardtii] >gi|158270413|gb|EDO96261.1| histone H2B [Chlamydomonas reinhardtii]
Unigene2036_C.lanceolata	1333	1255	305	gi|168027784|ref|XP_001766409.1|	1133	787	1132	0.42	0.6	0.09	350	269	7e-71	--	PHOTB1 phototropin B1 blue light photoreceptor [Physcomitrella patens subsp. patens] >gi|50510315|dbj|BAD32624.1| phototropin [Physcomitrella patens] >gi|162682318|gb|EDQ68737.1| PHOTB1 phototropin B1 blue light photoreceptor [Physcomitrella patens subsp. patens]
Unigene2037_C.lanceolata	236	230	6	gi|10954033|gb|AAG25709.1|AF309514_1	299	4	78	0.6	0.8	0	75	102	1e-21	--	class III acidic chitinase [Malus x domestica]
Unigene2040_C.lanceolata	752	190	531	gi|116788290|gb|ABK24825.1|	474	15	130	0.44	0.6	0.04	119	99	2e-40	--	unknown [Picea sitchensis]
Unigene2042_C.lanceolata	546	522	40	gi|115439195|ref|NP_001043877.1|	531	88	260	0.35	0.55	0.07	174	112	2e-24	--	Os01g0681000 [Oryza sativa Japonica Group] >gi|113533408|dbj|BAF05791.1| Os01g0681000 [Oryza sativa Japonica Group]
Unigene2043_C.lanceolata	250	242	15	gi|297726457|ref|NP_001175592.1|	216	100	168	0.4	0.65	0	76	56.2	1e-07	--	Os08g0429250 [Oryza sativa Japonica Group] >gi|255678467|dbj|BAH94320.1| Os08g0429250 [Oryza sativa Japonica Group]
Unigene2044_C.lanceolata	695	2	442	gi|4588064|gb|AAD25973.1|AF093646_1	1294	470	629	0.35	0.52	0.08	160	89.4	4e-17	--	flax rust resistance protein [Linum usitatissimum]
Unigene2045_C.lanceolata	746	656	3	gi|184186927|gb|ACC66092.1|	354	4	236	0.42	0.6	0.06	234	192	5e-48	--	anthocyanidin synthase [Ginkgo biloba] >gi|184186928|gb|ACC66093.1| anthocyanidin synthase [Ginkgo biloba]
Unigene2048_C.lanceolata	255	1	255	gi|66736578|gb|AAY54294.1|	228	60	146	0.65	0.83	0.02	87	122	1e-27	--	GST [Ginkgo biloba]
Unigene2049_C.lanceolata	232	10	231	gi|15227479|ref|NP_181117.1|	580	456	530	0.34	0.53	0.01	75	53.9	6e-07	--	INT3 (NOSITOL TRANSPORTER 3); carbohydrate transmembrane transporter/ sugar:hydrogen symporter [Arabidopsis thaliana] >gi|75216277|sp|Q9ZQP6.1|INT3_ARATH RecName: Full=Probable inositol transporter 3 >gi|84617971|emb|CAJ00305.1| inositol transporter 3 [Arabidopsis thaliana]
Unigene2050_C.lanceolata	330	263	3	gi|18252325|gb|AAL66194.1|AF386512_1	506	3	90	0.53	0.75	0.01	88	96.3	1e-19	--	cytochrome P450 [Pyrus communis]
Unigene2051_C.lanceolata	1278	486	788	gi|159474504|ref|XP_001695365.1|	166	7	126	0.44	0.64	0.15	120	104	2e-21	--	histone gene transcript 5' hairpin-binding protein [Chlamydomonas reinhardtii] >gi|158275848|gb|EDP01623.1| histone gene transcript 5' hairpin-binding protein [Chlamydomonas reinhardtii]
Unigene2053_C.lanceolata	244	1	240	gi|229335617|gb|ACQ57001.1|	633	481	561	0.41	0.57	0.02	82	61.2	3e-09	--	PAD4 [Glycine max]
Unigene2055_C.lanceolata	707	383	3	gi|18411672|ref|NP_567213.1|	343	1	140	0.6	0.74	0.09	140	160	1e-38	--	MEE49 (maternal effect embryo arrest 49) [Arabidopsis thaliana] >gi|15215626|gb|AAK91358.1| AT4g01560/F11O4_6 [Arabidopsis thaliana] >gi|58652114|gb|AAW80882.1| At4g01560 [Arabidopsis thaliana]
Unigene2056_C.lanceolata	1028	6	962	gi|115468200|ref|NP_001057699.1|	1414	1096	1414	0.71	0.84	0	319	473	1e-132	--	Os06g0498400 [Oryza sativa Japonica Group] >gi|113595739|dbj|BAF19613.1| Os06g0498400 [Oryza sativa Japonica Group]
Unigene2057_C.lanceolata	1090	1035	1	gi|4566493|gb|AAD23378.1|AF096998_1	506	5	352	0.79	0.9	0	348	573	1e-162	--	trans-cinnamate 4-hydroxylase [Pinus taeda]
Unigene2058_C.lanceolata	1849	1808	54	gi|30692108|ref|NP_849520.1|	547	5	535	0.45	0.59	0.01	596	409	1e-113	--	bZIP protein [Arabidopsis thaliana] >gi|79326483|ref|NP_001031810.1| bZIP protein [Arabidopsis thaliana]
Unigene2059_C.lanceolata	363	1	156	gi|169349|gb|AAA33765.1|	368	241	308	0.61	0.64	0.25	70	89	2e-17	--	hydroxyproline-rich glycoprotein [Phaseolus vulgaris]
Unigene2061_C.lanceolata	212	212	3	gi|1015937|emb|CAA62943.1|	489	225	294	0.98	0.98	0	70	172	1e-42	--	extensin class 1 protein [Vigna unguiculata]
Unigene2063_C.lanceolata	528	4	423	gi|197307036|gb|ACH59869.1|	163	25	157	0.43	0.68	0	140	136	1e-31	--	UDP-glucosyltransferase family protein [Pseudotsuga menziesii] >gi|197307052|gb|ACH59877.1| UDP-glucosyltransferase family protein [Pseudotsuga menziesii]
Unigene2064_C.lanceolata	206	25	204	gi|32492063|gb|AAP85303.1|	204	7	67	0.57	0.78	0.01	61	68.9	2e-11	--	adenine phosphoribosyltransferase [Brassica napus]
Unigene2065_C.lanceolata	241	239	3	gi|222424791|dbj|BAH20348.1|	601	183	251	0.46	0.54	0.03	82	51.6	3e-06	--	AT3G14067 [Arabidopsis thaliana]
Unigene2066_C.lanceolata	501	194	490	gi|115455451|ref|NP_001051326.1|	448	89	180	0.26	0.5	0	99	37.7	1e-06	--	Os03g0757600 [Oryza sativa Japonica Group] >gi|113549797|dbj|BAF13240.1| Os03g0757600 [Oryza sativa Japonica Group]
Unigene2067_C.lanceolata	350	1	348	gi|30693062|ref|NP_190430.2|	520	120	235	0.68	0.85	0	116	179	9e-45	--	phosphoesterase family protein [Arabidopsis thaliana] >gi|24417137|dbj|BAC22511.1| phosphatidylglycerol specific phospholipase C [Arabidopsis thaliana]
Unigene2068_C.lanceolata	756	557	363	gi|294845998|gb|ADF43157.1|	3885	666	731	0.45	0.54	0.04	68	52	1e-11	--	SAD1p [Chlamydomonas reinhardtii]
Unigene2070_C.lanceolata	343	342	1	gi|224172590|ref|XP_002339672.1|	291	172	287	0.46	0.61	0.03	118	94.4	4e-19	--	NBS resistance protein [Populus trichocarpa] >gi|222831990|gb|EEE70467.1| NBS resistance protein [Populus trichocarpa]
Unigene2071_C.lanceolata	614	541	2	gi|66840760|emb|CAH10839.1|	317	4	187	0.74	0.83	0.02	184	273	1e-72	--	peroxidase [Picea abies]
Unigene2073_C.lanceolata	265	3	149	gi|195619754|gb|ACG31707.1|	479	319	367	0.59	0.73	0	49	64.7	5e-20	--	transparent testa 12 protein [Zea mays]
Unigene2074_C.lanceolata	932	603	926	gi|3860249|gb|AAC73017.1|	190	71	188	0.41	0.61	0.08	118	89.7	5e-18	--	expressed protein [Arabidopsis thaliana]
Unigene2075_C.lanceolata	240	122	235	gi|3550661|emb|CAA04670.1|	355	198	235	0.52	0.68	0	38	45.1	2e-06	--	39 kDa EF-Hand containing protein [Solanum tuberosum]
Unigene2079_C.lanceolata	2418	2418	979	gi|115470145|ref|NP_001058671.1|	503	18	418	0.35	0.5	0.01	485	216	1e-54	--	Os07g0100500 [Oryza sativa Japonica Group] >gi|113610207|dbj|BAF20585.1| Os07g0100500 [Oryza sativa Japonica Group]
Unigene2080_C.lanceolata	697	696	568	gi|226510107|ref|NP_001148169.1|	430	388	430	0.62	0.81	0	43	60.8	1e-08	--	serine esterase family protein [Zea mays] >gi|195616362|gb|ACG30011.1| serine esterase family protein [Zea mays]
Unigene2081_C.lanceolata	272	1	270	gi|156138797|dbj|BAF75890.1|	483	379	471	0.43	0.65	0.03	93	79.3	1e-14	--	tetrahydroxychalcone glucosyltransferase [Dianthus caryophyllus]
Unigene2082_C.lanceolata	334	334	2	gi|55057256|emb|CAD92856.1|	353	170	280	0.79	0.84	0	111	182	1e-45	--	peroxidase [Picea abies]
Unigene2083_C.lanceolata	228	198	1	gi|55168340|gb|AAV44205.1|	265	3	68	0.56	0.6	0	66	64.3	4e-10	--	unknow protein [Oryza sativa Japonica Group]
Unigene2084_C.lanceolata	1293	1045	23	gi|1620970|emb|CAA70100.1|	350	4	350	0.68	0.8	0.01	347	453	1e-126	--	L-lactate dehydrogenase [Solanum lycopersicum] >gi|1806117|emb|CAA71611.1| L-lactate dehydrogenase [Solanum lycopersicum]
Unigene2085_C.lanceolata	560	106	558	gi|11994595|dbj|BAB02650.1|	1042	32	181	0.41	0.58	0.03	157	111	4e-24	--	receptor-like serine/threonine kinase [Arabidopsis thaliana]
Unigene2086_C.lanceolata	406	391	2	gi|75296459|sp|Q7XSK2.2|BGL16_ORYSJ	516	332	459	0.58	0.72	0	130	155	1e-37	--	RecName: Full=Beta-glucosidase 16; Short=Os4bglu16; Flags: Precursor >gi|38345327|emb|CAE54544.1| OSJNBa0004N05.24 [Oryza sativa (japonica cultivar-group)] >gi|38345685|emb|CAE01908.2| OSJNBb0070J16.1 [Oryza sativa (japonica cultivar-group)]
Unigene2088_C.lanceolata	246	5	241	gi|306015223|gb|ADM76665.1|	159	24	96	0.54	0.67	0	79	88.6	2e-17	--	extensin-like protein [Picea sitchensis]
Unigene2090_C.lanceolata	481	4	126	gi|11072030|gb|AAG28909.1|AC008113_25	515	58	98	0.6	0.78	0	41	68.9	2e-11	--	F12A21.9 [Arabidopsis thaliana]
Unigene2092_C.lanceolata	1384	1248	232	gi|15230152|ref|NP_188493.1|	330	9	330	0.55	0.69	0	342	369	1e-101	--	uracil DNA glycosylase family protein [Arabidopsis thaliana] >gi|9294324|dbj|BAB02221.1| uracil-DNA glycosylase-like protein [Arabidopsis thaliana] >gi|115646763|gb|ABJ17110.1| At3g18630 [Arabidopsis thaliana]
Unigene2094_C.lanceolata	418	33	302	gi|11385579|gb|AAG34872.1|AF249913_1	237	146	233	0.57	0.77	0	90	112	1e-24	--	In2-1 protein [Glycine max]
Unigene2095_C.lanceolata	361	331	59	gi|115471069|ref|NP_001059133.1|	507	11	100	0.46	0.65	0	91	75.1	2e-13	--	Os07g0201500 [Oryza sativa Japonica Group] >gi|113610669|dbj|BAF21047.1| Os07g0201500 [Oryza sativa Japonica Group]
Unigene2096_C.lanceolata	216	1	216	gi|1279596|emb|CAA96433.1|	184	65	136	0.73	0.86	0	72	116	9e-26	--	pectin methylesterase [Nicotiana plumbaginifolia]
Unigene2099_C.lanceolata	820	234	548	gi|115455277|ref|NP_001051239.1|	276	70	174	0.55	0.73	0	105	114	1e-24	--	Os03g0744700 [Oryza sativa Japonica Group] >gi|108711031|gb|ABF98826.1| expressed protein [Oryza sativa (japonica cultivar-group)] >gi|113549710|dbj|BAF13153.1| Os03g0744700 [Oryza sativa Japonica Group]
Unigene2100_C.lanceolata	1492	3	629	gi|115444165|ref|NP_001045862.1|	745	361	569	0.93	0.96	0	209	384	0	--	Os02g0142300 [Oryza sativa Japonica Group] >gi|113535393|dbj|BAF07776.1| Os02g0142300 [Oryza sativa Japonica Group]
Unigene2101_C.lanceolata	279	277	125	gi|255544644|ref|XP_002513383.1|	1016	586	633	0.5	0.62	0	51	47.4	6e-06	--	ATP binding protein, putative [Ricinus communis] >gi|223547291|gb|EEF48786.1| ATP binding protein, putative [Ricinus communis]
Unigene2102_C.lanceolata	362	7	159	gi|294462247|gb|ADE76674.1|	335	62	112	0.52	0.72	0	51	55.8	4e-17	--	unknown [Picea sitchensis]
Unigene2104_C.lanceolata	231	2	229	gi|224096612|ref|XP_002310671.1|	318	78	153	0.34	0.55	0	76	51.6	3e-06	--	predicted protein [Populus trichocarpa] >gi|222853574|gb|EEE91121.1| predicted protein [Populus trichocarpa]
Unigene2107_C.lanceolata	987	946	2	gi|297845538|ref|XP_002890650.1|	330	11	329	0.62	0.78	0.01	319	399	1e-110	--	aspartate/glutamate/uridylate kinase family protein [Arabidopsis lyrata subsp. lyrata] >gi|297336492|gb|EFH66909.1| aspartate/glutamate/uridylate kinase family protein [Arabidopsis lyrata subsp. lyrata]
Unigene2108_C.lanceolata	756	142	570	gi|297824265|ref|XP_002880015.1|	350	10	149	0.53	0.65	0	144	150	7e-51	--	GDSL-motif lipase/hydrolase family protein [Arabidopsis lyrata subsp. lyrata] >gi|297325854|gb|EFH56274.1| GDSL-motif lipase/hydrolase family protein [Arabidopsis lyrata subsp. lyrata]
Unigene2112_C.lanceolata	503	488	3	gi|280967725|gb|ACZ98531.1|	1056	151	312	0.37	0.58	0	163	110	8e-24	--	ARGH17 [Malus x domestica]
Unigene2113_C.lanceolata	1319	1319	6	gi|108707310|gb|ABF95105.1|	480	38	459	0.52	0.66	0	441	426	1e-118	--	Vacuolar sorting protein 9 domain containing protein, expressed [Oryza sativa (japonica cultivar-group)]
Unigene2114_C.lanceolata	221	220	5	gi|145333900|ref|NP_001078438.1|	387	97	164	0.61	0.7	0	72	95.9	1e-19	--	VEP1 (VEIN PATTERNING 1); binding / catalytic [Arabidopsis thaliana]
Unigene2115_C.lanceolata	811	2	811	gi|115474917|ref|NP_001061055.1|	1133	105	376	0.73	0.81	0.02	276	397	1e-110	--	Os08g0162100 [Oryza sativa Japonica Group] >gi|113623024|dbj|BAF22969.1| Os08g0162100 [Oryza sativa Japonica Group]
Unigene2117_C.lanceolata	1910	1395	943	gi|115476978|ref|NP_001062085.1|	352	158	319	0.5	0.63	0.07	163	138	3e-31	--	Os08g0484800 [Oryza sativa Japonica Group] >gi|113624054|dbj|BAF23999.1| Os08g0484800 [Oryza sativa Japonica Group]
Unigene2118_C.lanceolata	2182	1666	191	gi|115441767|ref|NP_001045163.1|	760	286	760	0.44	0.58	0.04	517	355	1e-96	--	Os01g0911800 [Oryza sativa Japonica Group] >gi|20161363|dbj|BAB90287.1| heavy meromyosin-like [Oryza sativa Japonica Group] >gi|113534694|dbj|BAF07077.1| Os01g0911800 [Oryza sativa Japonica Group]
Unigene2120_C.lanceolata	1523	149	1087	gi|15241134|ref|NP_200424.1|	315	1	314	0.83	0.92	0	314	557	1e-157	--	transducin family protein / WD-40 repeat family protein [Arabidopsis thaliana]
Unigene2121_C.lanceolata	213	1	213	gi|1350531|gb|AAB01567.1|	266	107	177	0.49	0.6	0	71	72	2e-12	--	embryo-abundant protein [Picea glauca]
Unigene2123_C.lanceolata	1195	1138	263	gi|14195017|sp|Q9SEE4.1|PIRL_SOLLC	291	1	290	0.68	0.82	0	292	426	1e-118	--	RecName: Full=Pirin-like protein >gi|6651245|gb|AAF22236.1|AF154003_1 pirin [Solanum lycopersicum]
Unigene2124_C.lanceolata	343	1	276	gi|281312226|sp|Q60DY1.2|BGL21_ORYSJ	514	43	134	0.61	0.8	0	92	129	1e-36	--	RecName: Full=Beta-glucosidase 21; Short=Os5bglu21; Flags: Precursor
Unigene2126_C.lanceolata	227	215	6	gi|293329689|dbj|BAJ04354.1|	472	106	181	0.6	0.75	0.07	76	94.4	4e-19	--	pollen allergen CPA63 [Cryptomeria japonica]
Unigene2127_C.lanceolata	361	1	165	gi|102139759|gb|ABF69966.1|	314	249	310	0.58	0.69	0.11	62	69.3	1e-11	--	6-phosphogluconate dehydrogenase NAD-binding domain-containing protein [Musa acuminata]
Unigene2128_C.lanceolata	667	3	659	gi|115435464|ref|NP_001042490.1|	303	48	267	0.6	0.76	0	220	287	7e-77	--	Os01g0229800 [Oryza sativa Japonica Group] >gi|113532021|dbj|BAF04404.1| Os01g0229800 [Oryza sativa Japonica Group]
Unigene2129_C.lanceolata	302	6	233	gi|84316678|gb|ABC55715.1|	498	416	491	0.67	0.84	0	76	118	2e-26	--	beta-mannosidase 4 [Oncidium Gower Ramsey]
Unigene2131_C.lanceolata	1781	1500	199	gi|18391490|ref|NP_563924.1|	1128	196	654	0.23	0.47	0.07	469	97.4	5e-19	--	LINC2 (LITTLE NUCLEI2) [Arabidopsis thaliana] >gi|4850405|gb|AAD31075.1|AC007357_24 Similar to gb|D64087 nuclear matrix constituent protein 1 (NMCP1) from Daucus carota [Arabidopsis thaliana]
Unigene2135_C.lanceolata	207	201	1	gi|253741121|gb|ACT34897.1|	471	400	464	0.38	0.68	0	67	58.5	2e-08	--	GT2 [Medicago truncatula]
Unigene2136_C.lanceolata	251	249	103	gi|224073682|ref|XP_002304130.1|	506	458	506	0.61	0.85	0	49	68.6	2e-11	--	Ca2+ antiporter/cation exchanger [Populus trichocarpa] >gi|222841562|gb|EEE79109.1| Ca2+ antiporter/cation exchanger [Populus trichocarpa]
Unigene2141_C.lanceolata	331	331	2	gi|225348627|gb|ACN87275.1|	314	102	202	0.41	0.67	0	110	87.8	4e-17	--	short chain dehydrogenase/reductase [Nandina domestica]
Unigene2142_C.lanceolata	210	147	4	gi|115437664|ref|NP_001043351.1|	524	9	58	0.54	0.64	0.04	50	53.5	7e-07	--	Os01g0561600 [Oryza sativa Japonica Group] >gi|21743293|dbj|BAC03289.1| geraniol 10-hydroxylase-like [Oryza sativa Japonica Group] >gi|113532882|dbj|BAF05265.1| Os01g0561600 [Oryza sativa Japonica Group] >gi|154163088|gb|ABS70450.1| monooxygenase [Oryza sativa Japonica Group]
Unigene2144_C.lanceolata	228	228	1	gi|115450771|ref|NP_001048986.1|	940	741	816	0.61	0.76	0	76	96.3	1e-19	--	Os03g0151700 [Oryza sativa Japonica Group] >gi|108706221|gb|ABF94016.1| phage head-tail adaptor family protein, expressed [Oryza sativa (japonica cultivar-group)] >gi|113547457|dbj|BAF10900.1| Os03g0151700 [Oryza sativa Japonica Group]
Unigene2145_C.lanceolata	1297	1260	127	gi|293329689|dbj|BAJ04354.1|	472	1	378	0.78	0.87	0	380	608	0	--	pollen allergen CPA63 [Cryptomeria japonica]
Unigene2146_C.lanceolata	679	1	459	gi|37359708|dbj|BAC98299.1|	633	485	633	0.4	0.67	0	154	124	1e-27	--	LEXYL2 [Solanum lycopersicum]
Unigene2147_C.lanceolata	293	1	288	gi|88771151|gb|ABD52125.1|	184	86	181	0.76	0.89	0	96	154	4e-37	--	dirigent-like protein pDIR14 [Picea engelmannii x Picea glauca]
Unigene2150_C.lanceolata	1293	656	93	gi|226529065|ref|NP_001148367.1|	589	402	589	0.79	0.88	0	188	333	1e-180	--	transmembrane 9 superfamily protein member 1 [Zea mays] >gi|195618600|gb|ACG31130.1| transmembrane 9 superfamily protein member 1 precursor [Zea mays]
Unigene2152_C.lanceolata	2010	357	1538	gi|15242555|ref|NP_195905.1|	426	43	426	0.44	0.61	0.03	409	306	5e-82	--	hydroxyproline-rich glycoprotein family protein [Arabidopsis thaliana]
Unigene2153_C.lanceolata	479	180	467	gi|294464477|gb|ADE77749.1|	193	2	113	0.45	0.58	0.15	114	77.8	5e-14	--	unknown [Picea sitchensis]
Unigene2154_C.lanceolata	1601	61	960	gi|115445643|ref|NP_001046601.1|	627	308	627	0.39	0.56	0.08	328	216	7e-55	--	Os02g0293800 [Oryza sativa Japonica Group] >gi|113536132|dbj|BAF08515.1| Os02g0293800 [Oryza sativa Japonica Group]
Unigene2156_C.lanceolata	804	3	467	gi|18409391|ref|NP_564979.1|	620	419	570	0.53	0.66	0	155	158	5e-42	--	proton-dependent oligopeptide transport (POT) family protein [Arabidopsis thaliana] >gi|19699104|gb|AAL90918.1| At1g69870/T17F3_10 [Arabidopsis thaliana] >gi|21928025|gb|AAM78041.1| At1g69870/T17F3_10 [Arabidopsis thaliana]
Unigene2157_C.lanceolata	522	279	1	gi|297820280|ref|XP_002878023.1|	123	1	93	0.89	0.93	0	93	155	2e-37	--	Os04g0376000 [Arabidopsis lyrata subsp. lyrata] >gi|297323861|gb|EFH54282.1| Os04g0376000 [Arabidopsis lyrata subsp. lyrata]
Unigene2158_C.lanceolata	691	1	309	gi|226499788|ref|NP_001147967.1|	749	565	671	0.55	0.73	0.03	107	122	4e-27	--	carbohydrate binding protein [Zea mays] >gi|195614902|gb|ACG29281.1| carbohydrate binding protein [Zea mays]
Unigene2160_C.lanceolata	288	287	3	gi|297727021|ref|NP_001175874.1|	411	114	209	0.65	0.78	0.01	96	134	4e-31	--	Os09g0462901 [Oryza sativa Japonica Group] >gi|255678958|dbj|BAH94602.1| Os09g0462901 [Oryza sativa Japonica Group]
Unigene2161_C.lanceolata	1078	2	118	gi|224144714|ref|XP_002325387.1|	179	141	179	0.79	0.79	0	39	63.2	6e-09	--	predicted protein [Populus trichocarpa] >gi|222862262|gb|EEE99768.1| predicted protein [Populus trichocarpa]
Unigene2162_C.lanceolata	518	3	245	gi|224103575|ref|XP_002334037.1|	354	269	349	0.46	0.64	0.03	84	69.7	2e-11	--	alkaloid o-methyltransferase related [Populus trichocarpa] >gi|224124568|ref|XP_002319364.1| alkaloid o-methyltransferase related [Populus trichocarpa] >gi|222839673|gb|EEE77996.1| alkaloid o-methyltransferase related [Populus trichocarpa] >gi|222857740|gb|EEE95287.1| alkaloid o-methyltransferase related [Populus trichocarpa]
Unigene2164_C.lanceolata	905	96	551	gi|75334551|sp|Q9FZ75.1|CML15_ARATH	157	2	151	0.62	0.8	0	152	194	2e-48	--	RecName: Full=Probable calcium-binding protein CML15; AltName: Full=Calmodulin-like protein 15 >gi|9795603|gb|AAF98421.1|AC026238_13 Similar to calmodulin [Arabidopsis thaliana]
Unigene2165_C.lanceolata	646	2	313	gi|115447935|ref|NP_001047747.1|	257	145	245	0.4	0.57	0.02	107	74.7	8e-13	--	Os02g0681700 [Oryza sativa Japonica Group] >gi|113537278|dbj|BAF09661.1| Os02g0681700 [Oryza sativa Japonica Group]
Unigene2166_C.lanceolata	1456	993	208	gi|115445643|ref|NP_001046601.1|	627	2	266	0.43	0.6	0.03	271	208	1e-52	--	Os02g0293800 [Oryza sativa Japonica Group] >gi|113536132|dbj|BAF08515.1| Os02g0293800 [Oryza sativa Japonica Group]
Unigene2167_C.lanceolata	211	211	5	gi|115468176|ref|NP_001057687.1|	490	104	172	0.65	0.82	0	69	100	4e-21	--	Os06g0494400 [Oryza sativa Japonica Group] >gi|113595727|dbj|BAF19601.1| Os06g0494400 [Oryza sativa Japonica Group]
Unigene2168_C.lanceolata	365	1	87	gi|18390437|ref|NP_563717.1|	634	605	633	0.72	0.82	0	29	55.5	2e-07	--	zinc finger (C3HC4-type RING finger) family protein [Arabidopsis thaliana] >gi|30725482|gb|AAP37763.1| At1g04790 [Arabidopsis thaliana]
Unigene2169_C.lanceolata	3470	348	2813	gi|115452843|ref|NP_001050022.1|	893	39	893	0.5	0.63	0.04	864	754	0	--	Os03g0333200 [Oryza sativa Japonica Group] >gi|113548493|dbj|BAF11936.1| Os03g0333200 [Oryza sativa Japonica Group]
Unigene2172_C.lanceolata	468	356	3	gi|298561264|dbj|BAJ09646.1|	557	139	254	0.72	0.83	0	118	172	8e-48	--	GTP cyclohydrolase II/3,4-dihydroxy-2-butanone 4-phosphate synthase [Nicotiana benthamiana]
Unigene2174_C.lanceolata	1612	382	1608	gi|22330580|ref|NP_565032.2|	580	163	565	0.71	0.81	0	413	569	1e-161	--	deoxynucleoside kinase family [Arabidopsis thaliana] >gi|63003832|gb|AAY25445.1| At1g72040 [Arabidopsis thaliana]
Unigene2175_C.lanceolata	239	237	4	gi|115470599|ref|NP_001058898.1|	731	105	181	0.51	0.74	0	78	86.7	8e-17	--	Os07g0150100 [Oryza sativa Japonica Group] >gi|113610434|dbj|BAF20812.1| Os07g0150100 [Oryza sativa Japonica Group]
Unigene2177_C.lanceolata	1003	9	884	gi|19850241|gb|AAL99608.1|AF348412_1	502	211	502	0.64	0.81	0	292	402	1e-111	--	cytosolic aldehyde dehydrogenase RF2C [Zea mays]
Unigene2179_C.lanceolata	634	135	509	gi|302753272|ref|XP_002960060.1|	500	335	465	0.32	0.53	0.04	131	85.1	2e-21	--	ent-kaurene oxidase [Selaginella moellendorffii] >gi|300170999|gb|EFJ37599.1| ent-kaurene oxidase [Selaginella moellendorffii]
Unigene2181_C.lanceolata	243	241	2	gi|112950121|gb|ABI26713.1|	316	178	257	0.56	0.77	0	80	101	2e-21	--	galacturonic acid reductase [Vitis vinifera]
Unigene2183_C.lanceolata	402	6	383	gi|71999169|gb|AAZ57444.1|	898	203	327	0.55	0.69	0	126	144	2e-34	--	lipoxygenase LOX1 [Populus deltoides]
Unigene2184_C.lanceolata	1079	157	693	gi|168023348|ref|XP_001764200.1|	230	49	230	0.55	0.71	0.01	182	207	1e-52	--	predicted protein [Physcomitrella patens subsp. patens] >gi|162684640|gb|EDQ71041.1| predicted protein [Physcomitrella patens subsp. patens]
Unigene2185_C.lanceolata	877	13	876	gi|195614618|gb|ACG29139.1|	590	234	566	0.38	0.52	0.14	336	199	3e-50	--	protein HOTHEAD precursor [Zea mays]
Unigene2186_C.lanceolata	611	607	125	gi|115482602|ref|NP_001064894.1|	855	499	631	0.42	0.57	0	161	120	1e-28	--	Os10g0485100 [Oryza sativa Japonica Group] >gi|113639503|dbj|BAF26808.1| Os10g0485100 [Oryza sativa Japonica Group]
Unigene2188_C.lanceolata	1779	344	3	gi|298561264|dbj|BAJ09646.1|	557	141	254	0.74	0.85	0	114	171	1e-51	--	GTP cyclohydrolase II/3,4-dihydroxy-2-butanone 4-phosphate synthase [Nicotiana benthamiana]
Unigene2190_C.lanceolata	368	2	238	gi|226493078|ref|NP_001149362.1|	420	151	230	0.66	0.77	0.01	80	111	3e-24	--	DAG protein [Zea mays] >gi|195626648|gb|ACG35154.1| DAG protein [Zea mays]
Unigene2192_C.lanceolata	271	1	141	gi|10953887|gb|AAG25643.1|AF303396_1	462	373	419	0.42	0.65	0	47	52.8	5e-12	--	UDP-glucosyltransferase HRA25 [Phaseolus vulgaris]
Unigene2193_C.lanceolata	582	580	293	gi|116782314|gb|ABK22459.1|	280	176	271	0.77	0.92	0	96	158	3e-38	--	unknown [Picea sitchensis]
Unigene2195_C.lanceolata	1847	1845	637	gi|7387627|sp|O04059.1|DHBK_SOLLC	594	188	591	0.72	0.84	0	404	589	1e-167	--	RecName: Full=Putative 3,4-dihydroxy-2-butanone kinase
Unigene2199_C.lanceolata	863	1	861	gi|53830379|gb|AAU95082.1|	342	33	319	0.49	0.66	0.01	291	254	1e-66	--	anthocyanidin reductase [Ginkgo biloba]
Unigene2201_C.lanceolata	356	356	3	gi|115482454|ref|NP_001064820.1|	511	206	319	0.37	0.58	0	119	82	2e-15	--	Os10g0469700 [Oryza sativa Japonica Group] >gi|78708801|gb|ABB47776.1| Leucine Rich Repeat family protein, expressed [Oryza sativa (japonica cultivar-group)] >gi|113639429|dbj|BAF26734.1| Os10g0469700 [Oryza sativa Japonica Group]
Unigene2203_C.lanceolata	283	1	258	gi|30692151|ref|NP_190034.2|	1194	753	837	0.39	0.56	0	86	54.7	3e-07	--	RPP1 (recognition of peronospora parasitica 1); LRR domain binding [Arabidopsis thaliana]
Unigene2205_C.lanceolata	1179	152	1177	gi|15238380|ref|NP_196118.1|	471	14	327	0.3	0.47	0.02	351	140	4e-32	--	sad1/unc-84 protein-related [Arabidopsis thaliana] >gi|15912311|gb|AAL08289.1| AT5g04990/MUG13_15 [Arabidopsis thaliana] >gi|21360559|gb|AAM47476.1| AT5g04990/MUG13_15 [Arabidopsis thaliana]
Unigene2206_C.lanceolata	2101	1822	542	gi|87241328|gb|ABD33186.1|	689	235	658	0.37	0.48	0.05	450	209	9e-53	--	Helix-loop-helix DNA-binding [Medicago truncatula]
Unigene2207_C.lanceolata	386	6	188	gi|116791726|gb|ABK26086.1|	192	119	190	0.44	0.62	0.15	72	64.3	4e-10	--	unknown [Picea sitchensis]
Unigene2209_C.lanceolata	728	3	539	gi|48525519|gb|AAT45007.1|	275	70	251	0.51	0.71	0.01	182	196	2e-49	--	nitrate transporter [Xerophyta humilis]
Unigene2210_C.lanceolata	315	10	168	gi|42567964|ref|NP_197475.2|	681	631	679	0.43	0.66	0	53	52	2e-06	--	peptidase M28 family protein [Arabidopsis thaliana] >gi|30725320|gb|AAP37682.1| At5g19740 [Arabidopsis thaliana]
Unigene2212_C.lanceolata	802	3	581	gi|115454779|ref|NP_001050990.1|	863	670	863	0.61	0.75	0	194	254	1e-66	--	Os03g0699700 [Oryza sativa Japonica Group] >gi|73920876|sp|Q76I22.2|LOX1_ORYSJ RecName: Full=Lipoxygenase 1; AltName: Full=9-lipoxygenase; AltName: Full=r9-LOX1 >gi|113549461|dbj|BAF12904.1| Os03g0699700 [Oryza sativa Japonica Group]
Unigene2214_C.lanceolata	311	262	2	gi|15242118|ref|NP_199968.1|	337	123	208	0.45	0.57	0.03	90	69.3	1e-11	--	EXL3 (EXORDIUM LIKE 3) [Arabidopsis thaliana] >gi|16226762|gb|AAL16255.1|AF428325_1 AT5g51550/K17N15_10 [Arabidopsis thaliana]
Unigene2215_C.lanceolata	498	1	498	gi|115474917|ref|NP_001061055.1|	1133	211	376	0.63	0.72	0.02	170	206	8e-53	--	Os08g0162100 [Oryza sativa Japonica Group] >gi|113623024|dbj|BAF22969.1| Os08g0162100 [Oryza sativa Japonica Group]
Unigene2217_C.lanceolata	284	221	3	gi|158634898|gb|ABW76286.1|	506	31	103	0.53	0.65	0	73	90.9	4e-18	--	beta-glucosidase G1 [Medicago truncatula]
Unigene2218_C.lanceolata	282	6	278	gi|226501936|ref|NP_001151988.1|	604	335	424	0.62	0.76	0	91	121	3e-27	--	brassinosteroid LRR receptor kinase [Zea mays] >gi|195651585|gb|ACG45260.1| brassinosteroid LRR receptor kinase precursor [Zea mays]
Unigene2220_C.lanceolata	392	1	387	gi|145323726|ref|NP_001077452.1|	740	377	505	0.65	0.84	0	129	184	4e-46	--	FZL (FZO-LIKE); GTP binding / GTPase/ thiamin-phosphate diphosphorylase [Arabidopsis thaliana]
Unigene2223_C.lanceolata	855	95	805	gi|297841391|ref|XP_002888577.1|	512	250	486	0.33	0.59	0.01	240	147	1e-34	--	CYP735A2 [Arabidopsis lyrata subsp. lyrata] >gi|297334418|gb|EFH64836.1| CYP735A2 [Arabidopsis lyrata subsp. lyrata]
Unigene2224_C.lanceolata	550	41	373	gi|294462558|gb|ADE76825.1|	125	4	125	0.74	0.82	0.09	123	181	6e-45	--	unknown [Picea sitchensis]
Unigene2226_C.lanceolata	439	6	419	gi|204022226|dbj|BAG71198.1|	512	300	437	0.5	0.75	0	138	158	2e-38	--	ent-kaurene oxidase 2 [Lactuca sativa]
Unigene2229_C.lanceolata	1205	997	53	gi|115483636|ref|NP_001065488.1|	328	1	327	0.42	0.61	0.03	328	264	2e-69	--	Os10g0577000 [Oryza sativa Japonica Group] >gi|110289643|gb|ABB48024.2| expressed protein [Oryza sativa (japonica cultivar-group)] >gi|113640020|dbj|BAF27325.1| Os10g0577000 [Oryza sativa Japonica Group]
Unigene2230_C.lanceolata	315	146	6	gi|225348625|gb|ACN87274.1|	299	236	282	0.59	0.74	0	47	59.7	7e-19	--	short chain dehydrogenase/reductase [Chelidonium majus]
Unigene2231_C.lanceolata	338	9	248	gi|223452430|gb|ACM89542.1|	829	708	788	0.5	0.69	0.01	81	85.1	2e-16	--	S-locus lectin protein kinase family protein [Glycine max] >gi|223452558|gb|ACM89606.1| S-locus lectin protein kinase family protein [Glycine max]
Unigene2234_C.lanceolata	1129	1122	121	gi|209956793|gb|ABU88887.2|	380	6	360	0.44	0.58	0.06	359	275	1e-72	--	S-adenosyl-L-methionine:salicylic acid carboxyl methyltransferase [Chimonanthus praecox]
Unigene2237_C.lanceolata	645	643	5	gi|4530126|gb|AAD21872.1|	666	328	541	0.65	0.81	0	214	292	3e-78	--	receptor-like protein kinase homolog RK20-1 [Phaseolus vulgaris]
Unigene2238_C.lanceolata	349	221	3	gi|115471463|ref|NP_001059330.1|	374	51	123	0.5	0.71	0	73	80.9	4e-15	--	Os07g0264100 [Oryza sativa Japonica Group] >gi|113610866|dbj|BAF21244.1| Os07g0264100 [Oryza sativa Japonica Group]
Unigene2240_C.lanceolata	318	8	166	gi|224284598|gb|ACN40032.1|	1071	497	542	0.52	0.73	0	53	58.5	2e-08	--	unknown [Picea sitchensis]
Unigene2241_C.lanceolata	361	7	306	gi|297792055|ref|XP_002863912.1|	907	809	905	0.36	0.55	0	100	58.9	2e-08	--	viral resistance protein [Arabidopsis lyrata subsp. lyrata] >gi|297309747|gb|EFH40171.1| viral resistance protein [Arabidopsis lyrata subsp. lyrata]
Unigene2242_C.lanceolata	571	46	420	gi|15231803|ref|NP_188036.1|	230	14	131	0.49	0.68	0	126	124	5e-28	--	DNAJ heat shock N-terminal domain-containing protein [Arabidopsis thaliana]
Unigene2244_C.lanceolata	242	1	195	gi|240254127|ref|NP_173474.5|	550	470	550	0.58	0.64	0.19	81	80.1	7e-15	--	4-coumarate-CoA ligase [Arabidopsis thaliana] >gi|158517764|sp|P0C5B6.1|4CLL4_ARATH RecName: Full=4-coumarate--CoA ligase-like 4
Unigene2245_C.lanceolata	1149	1147	383	gi|115483528|ref|NP_001065434.1|	733	459	719	0.72	0.83	0.02	261	394	1e-108	--	Os10g0567500 [Oryza sativa Japonica Group] >gi|113639966|dbj|BAF27271.1| Os10g0567500 [Oryza sativa Japonica Group]
Unigene2248_C.lanceolata	264	263	132	gi|148910767|gb|ABR18450.1|	379	332	379	0.56	0.68	0.08	48	53.1	9e-07	--	unknown [Picea sitchensis]
Unigene2250_C.lanceolata	1025	1	1023	gi|1402875|emb|CAA66825.1|	1121	57	367	0.56	0.7	0	343	337	1e-91	--	RNA helicase [Arabidopsis thaliana] >gi|1495271|emb|CAA66613.1| RNA helicase [Arabidopsis thaliana]
Unigene2251_C.lanceolata	1047	1045	605	gi|9802596|gb|AAF99798.1|AC012463_15	292	142	292	0.55	0.72	0.05	155	174	2e-42	--	T2E6.19 [Arabidopsis thaliana]
Unigene2252_C.lanceolata	574	141	572	gi|224137634|ref|XP_002322606.1|	463	23	160	0.62	0.71	0	145	172	3e-42	--	cytochrome P450 [Populus trichocarpa] >gi|222867236|gb|EEF04367.1| cytochrome P450 [Populus trichocarpa]
Unigene2253_C.lanceolata	640	1	639	gi|18416592|ref|NP_567725.1|	536	134	348	0.48	0.63	0.02	218	217	8e-56	--	ACD1-LIKE (ACD1-LIKE); 2 iron, 2 sulfur cluster binding / electron carrier/ oxidoreductase [Arabidopsis thaliana] >gi|15983402|gb|AAL11569.1|AF424575_1 AT4g25650/L73G19_30 [Arabidopsis thaliana] >gi|37962888|gb|AAR05798.1| LLS1-like protein [Arabidopsis thaliana]
Unigene2255_C.lanceolata	508	467	3	gi|270342117|gb|ACZ74700.1|	321	12	168	0.52	0.67	0.01	157	160	6e-39	--	quinone oxidoreductase-like protein [Phaseolus vulgaris]
Unigene2256_C.lanceolata	1549	271	1098	gi|297798522|ref|XP_002867145.1|	288	12	286	0.72	0.83	0	276	414	1e-114	--	oxidoreductase [Arabidopsis lyrata subsp. lyrata] >gi|297312981|gb|EFH43404.1| oxidoreductase [Arabidopsis lyrata subsp. lyrata]
Unigene2259_C.lanceolata	425	422	21	gi|108936419|emb|CAK29866.1|	132	1	131	0.59	0.73	0	134	168	2e-41	--	monooxygenase [Picea abies] >gi|108936423|emb|CAK29868.1| monooxygenase [Picea abies] >gi|108936429|emb|CAK29871.1| monooxygenase [Picea abies] >gi|108936433|emb|CAK29873.1| monooxygenase [Picea abies] >gi|108936437|emb|CAK29875.1| monooxygenase [Picea abies] >gi|108936439|emb|CAK29876.1| monooxygenase [Picea abies] >gi|108936443|emb|CAK29878.1| monooxygenase [Picea abies] >gi|108936449|emb|CAK29…
Unigene2260_C.lanceolata	518	4	114	gi|115439711|ref|NP_001044135.1|	154	104	142	0.58	0.74	0.05	39	55.5	3e-07	--	Os01g0729500 [Oryza sativa Japonica Group] >gi|113533666|dbj|BAF06049.1| Os01g0729500 [Oryza sativa Japonica Group]
Unigene2262_C.lanceolata	221	134	3	gi|172073082|gb|ACB71397.1|	191	40	83	0.52	0.77	0	44	55.8	1e-07	--	ER-localized small heat-shock protein [Morus bombycis]
Unigene2263_C.lanceolata	561	3	209	gi|115479381|ref|NP_001063284.1|	525	451	522	0.55	0.72	0.04	72	83.2	2e-15	--	Os09g0441100 [Oryza sativa Japonica Group] >gi|113631517|dbj|BAF25198.1| Os09g0441100 [Oryza sativa Japonica Group]
Unigene2264_C.lanceolata	540	540	58	gi|156138799|dbj|BAF75891.1|	461	300	460	0.43	0.61	0.01	163	116	2e-25	--	glucosyltransferase [Dianthus caryophyllus]
Unigene2265_C.lanceolata	1212	1210	188	gi|115467002|ref|NP_001057100.1|	720	367	710	0.45	0.61	0.03	352	322	6e-87	--	Os06g0207500 [Oryza sativa Japonica Group] >gi|113595140|dbj|BAF19014.1| Os06g0207500 [Oryza sativa Japonica Group]
Unigene2267_C.lanceolata	1061	80	748	gi|4101710|gb|AAD01266.1|	222	1	221	0.56	0.78	0	223	259	3e-68	--	MADS box transcription factor [Pinus resinosa]
Unigene2268_C.lanceolata	299	299	3	gi|226498836|ref|NP_001150397.1|	242	62	160	0.48	0.64	0.01	100	86.7	8e-17	--	carnitine racemase/ catalytic [Zea mays] >gi|195638938|gb|ACG38937.1| carnitine racemase/ catalytic [Zea mays]
Unigene2269_C.lanceolata	266	181	56	gi|21655195|gb|AAM28912.1|	363	275	316	0.42	0.64	0	42	44.7	6e-08	--	NBS/LRR [Pinus taeda]
Unigene2270_C.lanceolata	1712	549	1451	gi|168021323|ref|XP_001763191.1|	309	1	302	0.58	0.78	0	302	360	3e-98	--	Qa-SNARE, Sso1/Syntaxin1-type, SYP12A-group [Physcomitrella patens subsp. patens] >gi|162685674|gb|EDQ72068.1| Qa-SNARE, Sso1/Syntaxin1-type, SYP12A-group [Physcomitrella patens subsp. patens]
Unigene2271_C.lanceolata	689	2	304	gi|302754852|ref|XP_002960850.1|	410	306	408	0.64	0.7	0.01	103	137	2e-31	--	glycosyltransferase CAZy family GT14 [Selaginella moellendorffii] >gi|300171789|gb|EFJ38389.1| glycosyltransferase CAZy family GT14 [Selaginella moellendorffii]
Unigene2272_C.lanceolata	244	242	3	gi|15230558|ref|NP_190736.1|	303	200	279	0.57	0.68	0	80	86.7	8e-17	--	short-chain dehydrogenase/reductase (SDR) family protein [Arabidopsis thaliana] >gi|6580150|emb|CAB63154.1| short-chain alcohol dehydrogenase-like protein [Arabidopsis thaliana]
Unigene2274_C.lanceolata	635	3	353	gi|297802270|ref|XP_002869019.1|	320	189	305	0.45	0.64	0	117	119	3e-26	--	transcription factor [Arabidopsis lyrata subsp. lyrata] >gi|297314855|gb|EFH45278.1| transcription factor [Arabidopsis lyrata subsp. lyrata]
Unigene2275_C.lanceolata	608	4	240	gi|15219398|ref|NP_177459.1|	486	413	486	0.51	0.64	0	79	79.7	2e-14	--	glycosyl transferase family 1 protein [Arabidopsis thaliana]
Unigene2276_C.lanceolata	288	284	120	gi|15238729|ref|NP_200149.1|	587	531	585	0.78	0.87	0	55	95.1	2e-19	--	PMEPCRF (PECTIN METHYLESTERASE PCR FRAGMENT F); pectinesterase [Arabidopsis thaliana] >gi|75309150|sp|Q9FK05.1|PME61_ARATH RecName: Full=Probable pectinesterase/pectinesterase inhibitor 61; Includes: RecName: Full=Pectinesterase inhibitor 61; AltName: Full=Pectin methylesterase inhibitor 61; Includes: RecName: Full=Pectinesterase 61; Short=PE 61; AltName: Full=AtPMEpcrF; AltName: Full=Pectin meth…
Unigene2277_C.lanceolata	340	1	174	gi|46243663|gb|AAS83984.1|	273	216	273	0.79	0.86	0	58	104	3e-22	--	class IV chitinase A [Pinus monticola]
Unigene2278_C.lanceolata	1632	916	1443	gi|115467002|ref|NP_001057100.1|	720	532	711	0.46	0.62	0.02	180	182	1e-79	--	Os06g0207500 [Oryza sativa Japonica Group] >gi|113595140|dbj|BAF19014.1| Os06g0207500 [Oryza sativa Japonica Group]
Unigene2279_C.lanceolata	332	220	330	gi|116778455|gb|ABK20875.1|	135	18	54	0.48	0.72	0	37	41.6	3e-06	--	unknown [Picea sitchensis]
Unigene2280_C.lanceolata	639	1	639	gi|297790444|ref|XP_002863113.1|	619	254	466	0.46	0.68	0	213	206	2e-52	--	proton-dependent oligopeptide transport family protein [Arabidopsis lyrata subsp. lyrata] >gi|297308935|gb|EFH39372.1| proton-dependent oligopeptide transport family protein [Arabidopsis lyrata subsp. lyrata]
Unigene2281_C.lanceolata	734	734	174	gi|297813551|ref|XP_002874659.1|	350	140	347	0.32	0.5	0.1	209	105	4e-22	--	lipase class 3 family protein [Arabidopsis lyrata subsp. lyrata] >gi|297320496|gb|EFH50918.1| lipase class 3 family protein [Arabidopsis lyrata subsp. lyrata]
Unigene2283_C.lanceolata	479	477	1	gi|110736312|dbj|BAF00126.1|	329	82	239	0.41	0.58	0.06	170	124	6e-28	--	serin carboxypeptidase - like protein [Arabidopsis thaliana]
Unigene2284_C.lanceolata	748	745	293	gi|115457712|ref|NP_001052456.1|	496	12	165	0.36	0.51	0.02	155	96.3	2e-22	--	Os04g0319800 [Oryza sativa Japonica Group] >gi|38344776|emb|CAE01502.2| OSJNBb0026L04.7 [Oryza sativa (japonica cultivar-group)] >gi|113564027|dbj|BAF14370.1| Os04g0319800 [Oryza sativa Japonica Group] >gi|116309052|emb|CAH66163.1| H0107B07.2 [Oryza sativa (indica cultivar-group)] >gi|116309066|emb|CAH66176.1| H0725E11.7 [Oryza sativa (indica cultivar-group)]
Unigene2285_C.lanceolata	447	356	21	gi|2190419|emb|CAA73973.1|	644	1	135	0.33	0.5	0.17	135	71.2	4e-12	--	dem [Solanum lycopersicum]
Unigene2286_C.lanceolata	1297	500	1156	gi|15218325|ref|NP_172461.1|	598	365	584	0.34	0.63	0	220	165	3e-73	--	pentatricopeptide (PPR) repeat-containing protein [Arabidopsis thaliana] >gi|122215618|sp|Q3EDF8.1|PPR28_ARATH RecName: Full=Pentatricopeptide repeat-containing protein At1g09900
Unigene2287_C.lanceolata	1478	1310	174	gi|115442263|ref|NP_001045411.1|	381	18	381	0.53	0.69	0.02	387	402	1e-111	--	Os01g0951100 [Oryza sativa Japonica Group] >gi|19386828|dbj|BAB86206.1| zinc finger protein-like [Oryza sativa Japonica Group] >gi|113534942|dbj|BAF07325.1| Os01g0951100 [Oryza sativa Japonica Group]
Unigene2288_C.lanceolata	221	209	6	gi|15223754|ref|NP_172895.1|	849	293	363	0.52	0.73	0.04	71	81.6	2e-15	--	glyoxal oxidase-related [Arabidopsis thaliana]
Unigene2289_C.lanceolata	539	1	132	gi|295442600|gb|ADG21226.1|	199	156	199	0.65	0.79	0	44	61.2	6e-09	--	chloroplast ELIP early light-induced protein [Vitis vinifera]
Unigene2290_C.lanceolata	348	348	4	gi|166916052|gb|ABZ02879.1|	205	34	153	0.36	0.54	0.04	120	84	5e-16	--	phytoalexin-deficient 4 protein [Arabidopsis thaliana]
Unigene2291_C.lanceolata	232	8	139	gi|54399739|gb|AAV34188.1|	279	235	278	0.77	0.88	0	44	75.9	1e-13	--	disease resistance associated protein [Picea abies]
Unigene2293_C.lanceolata	298	293	123	gi|157283707|gb|ABV30880.1|	268	147	205	0.45	0.62	0.03	59	51.2	9e-09	--	NBS-containing resistance-like protein [Platanus x acerifolia]
Unigene2294_C.lanceolata	516	110	514	gi|115472049|ref|NP_001059623.1|	291	18	156	0.58	0.78	0.02	139	172	2e-42	--	Os07g0475800 [Oryza sativa Japonica Group] >gi|113611159|dbj|BAF21537.1| Os07g0475800 [Oryza sativa Japonica Group]
Unigene2295_C.lanceolata	309	164	3	gi|297841807|ref|XP_002888785.1|	649	378	432	0.58	0.72	0.01	55	68.9	4e-22	--	kinase family protein [Arabidopsis lyrata subsp. lyrata] >gi|297334626|gb|EFH65044.1| kinase family protein [Arabidopsis lyrata subsp. lyrata]
Unigene2296_C.lanceolata	1349	1284	1	gi|15219876|ref|NP_173656.1|	489	13	439	0.41	0.57	0.02	439	305	1e-81	--	UGT85A1; UDP-glycosyltransferase/ cis-zeatin O-beta-D-glucosyltransferase/ glucuronosyltransferase/ trans-zeatin O-beta-D-glucosyltransferase/ transferase, transferring glycosyl groups / transferase, transferring hexosyl groups [Arabidopsis thaliana] >gi|66774037|sp|Q9SK82.1|COGT2_ARATH RecName: Full=Cytokinin-O-glucosyltransferase 2; AltName: Full=UDP-glucosyl transferase 85A1; AltName: Full=Zea…
Unigene2298_C.lanceolata	2177	356	1264	gi|226503085|ref|NP_001150943.1|	450	1	409	0.31	0.44	0.26	411	160	9e-38	--	ENT domain containing protein [Zea mays] >gi|195643138|gb|ACG41037.1| ENT domain containing protein [Zea mays]
Unigene2299_C.lanceolata	1060	2	1060	gi|115463463|ref|NP_001055331.1|	533	160	507	0.51	0.67	0	353	388	1e-107	--	Os05g0366600 [Oryza sativa Japonica Group] >gi|75288633|sp|Q60DX8.1|BGL22_ORYSJ RecName: Full=Beta-glucosidase 22; Short=Os5bglu22; Flags: Precursor >gi|113578882|dbj|BAF17245.1| Os05g0366600 [Oryza sativa Japonica Group]
Unigene2301_C.lanceolata	259	1	144	gi|18410120|ref|NP_567007.1|	705	102	149	0.43	0.58	0	48	44.3	2e-06	--	AMP1 (ALTERED MERISTEM PROGRAM 1); carboxypeptidase/ dipeptidase [Arabidopsis thaliana] >gi|209529809|gb|ACI49799.1| At3g54720 [Arabidopsis thaliana]
Unigene2302_C.lanceolata	349	347	6	gi|190183763|dbj|BAG48495.1|	212	53	166	0.58	0.78	0	114	135	2e-31	--	TM8-like MADS-box transcription factor [Cryptomeria japonica]
Unigene2303_C.lanceolata	1340	1046	312	gi|195638086|gb|ACG38511.1|	320	71	315	0.66	0.82	0	245	340	3e-92	--	uncharacterized conserved membrane protein [Zea mays]
Unigene2304_C.lanceolata	281	1	279	gi|55057260|emb|CAD92858.1|	351	44	136	0.81	0.88	0	93	150	3e-36	--	peroxidase [Picea abies]
Unigene2305_C.lanceolata	900	803	3	gi|115454963|ref|NP_001051082.1|	507	1	264	0.58	0.77	0	268	322	5e-87	--	Os03g0717600 [Oryza sativa Japonica Group] >gi|113549553|dbj|BAF12996.1| Os03g0717600 [Oryza sativa Japonica Group]
Unigene2307_C.lanceolata	1054	3	752	gi|115483686|ref|NP_001065513.1|	721	465	714	0.59	0.72	0	251	301	7e-81	--	Os10g0580400 [Oryza sativa Japonica Group] >gi|31433710|gb|AAP55189.1| SSS sodium solute transporter superfamily protein, expressed [Oryza sativa (japonica cultivar-group)] >gi|39545690|gb|AAR27948.1| DUR3 [Oryza sativa Japonica Group] >gi|113640045|dbj|BAF27350.1| Os10g0580400 [Oryza sativa Japonica Group]
Unigene2308_C.lanceolata	530	4	423	gi|21322711|emb|CAD22154.1|	1009	237	376	0.57	0.58	0	140	180	7e-45	--	pherophorin-dz1 protein [Volvox carteri f. nagariensis]
Unigene2309_C.lanceolata	2366	1449	355	gi|115449955|ref|NP_001048592.1|	582	213	582	0.81	0.89	0.02	374	614	0	--	Os02g0827300 [Oryza sativa Japonica Group] >gi|113538123|dbj|BAF10506.1| Os02g0827300 [Oryza sativa Japonica Group]
Unigene2310_C.lanceolata	256	3	251	gi|224612183|gb|ACN60163.1|	320	191	273	0.77	0.87	0	83	138	2e-32	--	class III peroxidase [Tamarix hispida]
Unigene2312_C.lanceolata	336	334	5	gi|226499320|ref|NP_001152512.1|	614	132	241	0.49	0.67	0	110	106	1e-22	--	FAD binding domain containing protein [Zea mays] >gi|195657039|gb|ACG47987.1| FAD binding domain containing protein [Zea mays]
Unigene2313_C.lanceolata	1507	1405	122	gi|1706082|sp|P52711.1|CBP23_HORVU	516	79	508	0.56	0.67	0.02	441	473	1e-132	--	RecName: Full=Serine carboxypeptidase II-3; AltName: Full=CP-MII.3; Contains: RecName: Full=Serine carboxypeptidase II-3 chain A; Contains: RecName: Full=Serine carboxypeptidase II-3 chain B; Flags: Precursor >gi|474392|emb|CAA55478.1| serine carboxylase II-3 [Hordeum vulgare subsp. vulgare] >gi|619350|gb|AAB31589.1| CP-MII.3=serine carboxypeptidase [Hordeum vulgare=barley, cv. Alexis, aleurone, …
Unigene2316_C.lanceolata	482	1	213	gi|15223846|ref|NP_172917.1|	785	715	785	0.69	0.92	0	71	110	5e-24	--	SWAP (Suppressor-of-White-APricot)/surp domain-containing protein / ubiquitin family protein [Arabidopsis thaliana] >gi|186478492|ref|NP_001117289.1| SWAP (Suppressor-of-White-APricot)/surp domain-containing protein / ubiquitin family protein [Arabidopsis thaliana] >gi|148887433|sp|Q8RXF1.2|SF3A1_ARATH RecName: Full=Probable splicing factor 3A subunit 1
Unigene2317_C.lanceolata	339	337	44	gi|21655193|gb|AAM28911.1|	509	133	247	0.43	0.6	0.14	115	100	7e-21	--	NBS/LRR [Pinus taeda]
Unigene2320_C.lanceolata	2004	1	1047	gi|145360939|ref|NP_181853.3|	406	59	405	0.77	0.87	0	349	525	1e-147	--	nucleotide-sugar transmembrane transporter/ sugar:hydrogen symporter [Arabidopsis thaliana]
Unigene2321_C.lanceolata	280	233	3	gi|186496022|ref|NP_177870.2|	2136	2015	2083	0.51	0.66	0	77	84	5e-16	--	binding [Arabidopsis thaliana]
Unigene2322_C.lanceolata	725	186	1	gi|195605478|gb|ACG24569.1|	460	39	100	0.69	0.85	0	62	95.5	6e-19	--	TPR domain containing protein [Zea mays]
Unigene2324_C.lanceolata	533	413	3	gi|4099833|gb|AAD00694.1|	280	5	138	0.58	0.76	0	137	174	7e-43	--	bifunctional nuclease [Zinnia violacea]
Unigene2325_C.lanceolata	511	1	510	gi|115454829|ref|NP_001051015.1|	543	345	514	0.82	0.9	0	170	284	3e-76	--	Os03g0703200 [Oryza sativa Japonica Group] >gi|113549486|dbj|BAF12929.1| Os03g0703200 [Oryza sativa Japonica Group]
Unigene2327_C.lanceolata	629	557	3	gi|124359683|gb|ABD32351.2|	538	3	187	0.95	0.97	0	185	341	4e-93	--	Ubiquitin [Medicago truncatula]
Unigene2328_C.lanceolata	1281	20	1078	gi|226532550|ref|NP_001148844.1|	358	4	356	0.5	0.71	0	353	374	1e-102	--	disulfide oxidoreductase/ electron carrier/ oxidoreductase [Zea mays] >gi|195622558|gb|ACG33109.1| disulfide oxidoreductase/ electron carrier/ oxidoreductase [Zea mays]
Unigene2329_C.lanceolata	406	1	237	gi|226530773|ref|NP_001150278.1|	428	349	426	0.55	0.7	0	79	88.6	2e-17	--	alpha-amylase [Zea mays] >gi|195638042|gb|ACG38489.1| alpha-amylase precursor [Zea mays]
Unigene2330_C.lanceolata	1781	172	1422	gi|18415962|ref|NP_568211.1|	351	6	345	0.38	0.53	0.02	429	256	9e-67	--	CD2-binding protein-related [Arabidopsis thaliana] >gi|21703117|gb|AAM74500.1| AT5g09390/T5E8_190 [Arabidopsis thaliana] >gi|23308323|gb|AAN18131.1| At5g09390/T5E8_190 [Arabidopsis thaliana]
Unigene2332_C.lanceolata	264	263	18	gi|114974|sp|P26204.1|BGLS_TRIRP	493	146	227	0.62	0.79	0	82	118	2e-26	--	RecName: Full=Non-cyanogenic beta-glucosidase; Flags: Precursor >gi|21955|emb|CAA40058.1| beta-glucosidase [Trifolium repens]
Unigene2333_C.lanceolata	1252	953	3	gi|6682869|dbj|BAA88921.1|	508	70	377	0.45	0.66	0	320	253	6e-71	--	sigma factor [Nicotiana tabacum]
Unigene2334_C.lanceolata	445	7	444	gi|224077166|ref|XP_002305160.1|	518	204	352	0.44	0.61	0.03	152	128	2e-29	--	cytochrome P450 [Populus trichocarpa] >gi|222848124|gb|EEE85671.1| cytochrome P450 [Populus trichocarpa]
Unigene2335_C.lanceolata	261	259	20	gi|115462323|ref|NP_001054761.1|	441	260	338	0.53	0.71	0.01	81	82.8	1e-15	--	Os05g0169300 [Oryza sativa Japonica Group] >gi|113578312|dbj|BAF16675.1| Os05g0169300 [Oryza sativa Japonica Group]
Unigene2336_C.lanceolata	1879	1478	384	gi|115436730|ref|NP_001043122.1|	701	101	455	0.5	0.63	0.01	371	348	1e-94	--	Os01g0495900 [Oryza sativa Japonica Group] >gi|75109409|sp|Q5VMQ5.1|CAF1P_ORYSJ RecName: Full=CRS2-associated factor 1, chloroplastic; AltName: Full=Chloroplastic group IIA intron splicing facilitator CRS2-associated factor 1; Flags: Precursor >gi|113532653|dbj|BAF05036.1| Os01g0495900 [Oryza sativa Japonica Group]
Unigene2337_C.lanceolata	1802	421	1800	gi|14190369|gb|AAK55665.1|AF378862_1	678	37	498	0.64	0.76	0.02	474	605	1e-172	--	AT5g62000/mtg10_20 [Arabidopsis thaliana] >gi|24111405|gb|AAN46837.1| At5g62000/mtg10_20 [Arabidopsis thaliana]
Unigene2341_C.lanceolata	1498	1493	444	gi|297611701|ref|NP_001067756.2|	708	363	708	0.58	0.72	0	350	379	1e-104	--	Os11g0310800 [Oryza sativa Japonica Group] >gi|108864297|gb|ABA92900.2| Helicase associated domain family protein, expressed [Oryza sativa (japonica cultivar-group)] >gi|255680028|dbj|BAF28119.2| Os11g0310800 [Oryza sativa Japonica Group]
Unigene2342_C.lanceolata	475	3	473	gi|118153859|gb|ABK63959.1|	540	105	261	0.83	0.89	0	157	268	2e-71	--	PT1 [Solanum melongena]
Unigene2343_C.lanceolata	1878	393	1343	gi|297824849|ref|XP_002880307.1|	312	1	310	0.7	0.81	0	317	436	1e-121	--	mitochondrial substrate carrier family protein [Arabidopsis lyrata subsp. lyrata] >gi|297326146|gb|EFH56566.1| mitochondrial substrate carrier family protein [Arabidopsis lyrata subsp. lyrata]
Unigene2344_C.lanceolata	332	1	138	gi|197310522|gb|ACH61612.1|	69	20	65	0.82	0.89	0	46	87	6e-17	--	phosphate-responsive protein [Pseudotsuga menziesii] >gi|197310524|gb|ACH61613.1| phosphate-responsive protein [Pseudotsuga menziesii] >gi|197310526|gb|ACH61614.1| phosphate-responsive protein [Pseudotsuga menziesii] >gi|197310528|gb|ACH61615.1| phosphate-responsive protein [Pseudotsuga menziesii] >gi|197310530|gb|ACH61616.1| phosphate-responsive protein [Pseudotsuga menziesii] >gi|197310532|gb|A…
Unigene2345_C.lanceolata	253	3	251	gi|1495806|emb|CAA64767.1|	454	40	125	0.46	0.6	0.03	86	72.8	1e-12	--	lipoxygenase [Solanum tuberosum]
Unigene2346_C.lanceolata	684	193	684	gi|115435678|ref|NP_001042597.1|	579	71	222	0.61	0.7	0	164	188	6e-47	--	Os01g0250900 [Oryza sativa Japonica Group] >gi|56783808|dbj|BAD81220.1| 5'-nucleotidase, cytosolic II -like [Oryza sativa Japonica Group] >gi|113532128|dbj|BAF04511.1| Os01g0250900 [Oryza sativa Japonica Group]
Unigene2347_C.lanceolata	795	131	547	gi|296784931|dbj|BAJ08162.1|	144	3	141	0.57	0.79	0	139	174	1e-42	--	ankyrin repeats protein [Brassica rapa subsp. chinensis]
Unigene2348_C.lanceolata	1274	175	1110	gi|15220366|ref|NP_176889.1|	453	140	441	0.31	0.44	0.05	331	129	6e-29	--	zinc finger (C3HC4-type RING finger) family protein / BRCT domain-containing protein [Arabidopsis thaliana]
Unigene2350_C.lanceolata	229	222	4	gi|67633936|gb|AAY78890.1|	777	651	723	0.42	0.63	0	73	64.3	4e-10	--	CC-NBS-LRR resistance-like protein [Pinus lambertiana]
Unigene2352_C.lanceolata	1080	2	895	gi|224097929|ref|XP_002311094.1|	338	22	324	0.59	0.71	0.01	303	375	1e-103	--	mtn21-like protein [Populus trichocarpa] >gi|222850914|gb|EEE88461.1| mtn21-like protein [Populus trichocarpa]
Unigene2353_C.lanceolata	532	352	71	gi|21655199|gb|AAM28914.1|	348	222	320	0.35	0.52	0.06	100	55.1	4e-07	--	TIR/P-loop/LRR [Pinus taeda]
Unigene2354_C.lanceolata	330	319	2	gi|115490719|gb|ABI97908.1|	234	51	155	0.37	0.6	0	107	82.8	1e-15	--	peptide transporter 1 [Nepenthes insignis]
Unigene2355_C.lanceolata	226	158	3	gi|297817432|ref|XP_002876599.1|	296	120	169	0.57	0.73	0	52	57.4	5e-08	--	short-chain dehydrogenase/reductase family protein [Arabidopsis lyrata subsp. lyrata] >gi|297322437|gb|EFH52858.1| short-chain dehydrogenase/reductase family protein [Arabidopsis lyrata subsp. lyrata]
Unigene2357_C.lanceolata	455	2	454	gi|224589491|gb|ACN59279.1|	971	128	278	0.62	0.76	0	151	200	6e-51	--	leucine-rich repeat receptor-like protein kinase [Arabidopsis thaliana]
Unigene2358_C.lanceolata	533	1	531	gi|224130338|ref|XP_002328584.1|	906	613	798	0.28	0.5	0.07	191	58.2	5e-08	--	nbs-lrr resistance protein [Populus trichocarpa] >gi|222838566|gb|EEE76931.1| nbs-lrr resistance protein [Populus trichocarpa]
Unigene2359_C.lanceolata	1242	3	752	gi|224135651|ref|XP_002327271.1|	557	305	554	0.56	0.78	0	250	305	1e-81	--	proton-dependent oligopeptide transporter [Populus trichocarpa] >gi|222835641|gb|EEE74076.1| proton-dependent oligopeptide transporter [Populus trichocarpa]
Unigene2360_C.lanceolata	1760	1547	3	gi|115452247|ref|NP_001049724.1|	675	4	526	0.81	0.88	0.01	523	881	0	--	Os03g0278200 [Oryza sativa Japonica Group] >gi|113548195|dbj|BAF11638.1| Os03g0278200 [Oryza sativa Japonica Group]
Unigene2361_C.lanceolata	250	244	11	gi|75319885|sp|Q50EK3.1|C04C1_PINTA	518	366	443	0.75	0.92	0	78	137	3e-32	--	RecName: Full=Cytochrome P450 704C1; AltName: Full=Cytochrome P450 CYPD >gi|59800270|gb|AAX07434.1| cytochrome P450 CYPD [Pinus taeda]
Unigene2362_C.lanceolata	336	1	135	gi|224084556|ref|XP_002307336.1|	692	609	653	0.8	0.88	0	45	79.7	2e-26	--	nadph-cytochrome P450 oxydoreductase [Populus trichocarpa] >gi|13183562|gb|AAK15259.1|AF302496_1 NADPH-cytochrome P450 oxydoreductase isoform 1 [Populus trichocarpa x Populus deltoides] >gi|222856785|gb|EEE94332.1| nadph-cytochrome P450 oxydoreductase [Populus trichocarpa]
Unigene2363_C.lanceolata	759	753	157	gi|300175763|emb|CBK21306.2|	555	224	420	0.24	0.49	0	200	55.1	9e-07	--	unnamed protein product [Blastocystis hominis]
Unigene2364_C.lanceolata	283	275	3	gi|297817972|ref|XP_002876869.1|	462	142	234	0.54	0.68	0.04	95	102	1e-21	--	aspartyl protease family protein [Arabidopsis lyrata subsp. lyrata] >gi|297322707|gb|EFH53128.1| aspartyl protease family protein [Arabidopsis lyrata subsp. lyrata]
Unigene2365_C.lanceolata	695	693	91	gi|297803826|ref|XP_002869797.1|	378	174	374	0.78	0.91	0	201	339	2e-92	--	mitochondrial dihydroorotase [Arabidopsis lyrata subsp. lyrata] >gi|297315633|gb|EFH46056.1| mitochondrial dihydroorotase [Arabidopsis lyrata subsp. lyrata]
Unigene2367_C.lanceolata	235	1	234	gi|30687527|ref|NP_194455.2|	354	199	276	0.44	0.65	0	78	85.1	2e-16	--	dihydroflavonol 4-reductase family / dihydrokaempferol 4-reductase family [Arabidopsis thaliana]
Unigene2369_C.lanceolata	3122	3076	449	gi|10639836|emb|CAC11136.1|	876	1	875	0.78	0.88	0	877	1399	0	--	phytochrome N [Pinus sylvestris]
Unigene2370_C.lanceolata	489	482	3	gi|75319886|sp|Q50EK4.1|C75A1_PINTA	525	241	406	0.46	0.64	0.05	170	139	1e-32	--	RecName: Full=Cytochrome P450 750A1; AltName: Full=Cytochrome P450 CYPC >gi|59800268|gb|AAX07433.1| cytochrome P450 CYPC [Pinus taeda]
Unigene2371_C.lanceolata	283	198	1	gi|66736578|gb|AAY54294.1|	228	5	69	0.77	0.87	0	66	101	2e-21	--	GST [Ginkgo biloba]
Unigene2373_C.lanceolata	259	176	18	gi|294464477|gb|ADE77749.1|	193	2	61	0.48	0.58	0.14	62	50.8	5e-06	--	unknown [Picea sitchensis]
Unigene2376_C.lanceolata	1108	422	949	gi|197312917|gb|ACH63239.1|	235	57	235	0.33	0.51	0.01	179	112	9e-24	--	harpin-induced protein [Rheum australe]
Unigene2377_C.lanceolata	341	339	85	gi|126566038|gb|ABO20848.1|	115	32	115	0.64	0.68	0.02	87	94.4	4e-19	--	cytochrome P450-like TBP protein [Lilium longiflorum]
Unigene2378_C.lanceolata	814	755	3	gi|224085996|ref|XP_002307770.1|	554	1	228	0.46	0.64	0.01	254	218	7e-56	--	acyl:coa ligase [Populus trichocarpa] >gi|222857219|gb|EEE94766.1| acyl:coa ligase [Populus trichocarpa]
Unigene2380_C.lanceolata	477	16	270	gi|115471275|ref|NP_001059236.1|	495	352	440	0.4	0.54	0.05	90	57.4	3e-16	--	Os07g0231800 [Oryza sativa Japonica Group] >gi|113610772|dbj|BAF21150.1| Os07g0231800 [Oryza sativa Japonica Group]
Unigene2381_C.lanceolata	249	156	7	gi|62526573|gb|AAX84672.1|	344	188	237	0.86	0.92	0	50	93.2	3e-30	--	aldo/keto reductase AKR [Manihot esculenta]
Unigene2382_C.lanceolata	1254	1202	6	gi|75319886|sp|Q50EK4.1|C75A1_PINTA	525	17	413	0.5	0.68	0.01	407	397	1e-109	--	RecName: Full=Cytochrome P450 750A1; AltName: Full=Cytochrome P450 CYPC >gi|59800268|gb|AAX07433.1| cytochrome P450 CYPC [Pinus taeda]
Unigene2383_C.lanceolata	245	1	231	gi|226500496|ref|NP_001151585.1|	203	100	183	0.4	0.6	0.11	87	59.3	1e-08	--	xylogen protein 1 [Zea mays] >gi|195647938|gb|ACG43437.1| xylogen protein 1 [Zea mays]
Unigene2386_C.lanceolata	270	267	1	gi|115484707|ref|NP_001067497.1|	915	160	248	0.46	0.65	0	89	83.6	7e-16	--	Os11g0213700 [Oryza sativa Japonica Group] >gi|113644719|dbj|BAF27860.1| Os11g0213700 [Oryza sativa Japonica Group]
Unigene2387_C.lanceolata	461	2	370	gi|116312045|emb|CAJ86410.1|	346	221	337	0.48	0.68	0	123	126	1e-28	--	OSIGBa0125M19.13 [Oryza sativa (indica cultivar-group)]
Unigene2388_C.lanceolata	1316	1279	494	gi|4588054|gb|AAD25968.1|AF093641_2	1294	254	503	0.27	0.46	0.02	269	87	5e-16	--	flax rust resistance protein [Linum usitatissimum]
Unigene2390_C.lanceolata	692	692	3	gi|757522|emb|CAA59964.1|	761	217	446	0.42	0.6	0.01	233	186	3e-46	--	subtilisin-like protease [Alnus glutinosa]
Unigene2391_C.lanceolata	1077	1077	4	gi|261264941|gb|ACX55829.1|	513	35	388	0.63	0.78	0	358	469	1e-131	--	aspartic proteinase 1 [Castanea mollissima]
Unigene2392_C.lanceolata	335	9	332	gi|21655199|gb|AAM28914.1|	348	30	134	0.41	0.62	0	108	102	1e-21	--	TIR/P-loop/LRR [Pinus taeda]
Unigene2394_C.lanceolata	277	58	276	gi|115472917|ref|NP_001060057.1|	284	174	246	0.53	0.69	0	73	87	2e-17	--	Os07g0572300 [Oryza sativa Japonica Group] >gi|113611593|dbj|BAF21971.1| Os07g0572300 [Oryza sativa Japonica Group]
Unigene2395_C.lanceolata	204	1	204	gi|224285168|gb|ACN40311.1|	457	367	434	0.58	0.77	0	68	81.3	3e-15	--	unknown [Picea sitchensis]
Unigene2396_C.lanceolata	1926	1914	670	gi|148767753|gb|ABM67301.1|	575	1	481	0.35	0.47	0.16	496	233	7e-60	--	SBP-domain protein 7 [Physcomitrella patens]
Unigene2397_C.lanceolata	204	195	1	gi|148909281|gb|ABR17740.1|	497	27	91	0.49	0.69	0	65	62	2e-09	--	unknown [Picea sitchensis]
Unigene2398_C.lanceolata	656	270	656	gi|14091471|gb|AAK53759.1|AF367865_1	788	265	387	0.68	0.81	0	129	179	2e-68	--	potassium transporter HAK2p [Mesembryanthemum crystallinum]
Unigene2399_C.lanceolata	1487	572	168	gi|15081622|gb|AAK82466.1|	169	11	146	0.58	0.71	0	136	156	6e-37	--	AT3g07470/F21O3_18 [Arabidopsis thaliana] >gi|27363316|gb|AAO11577.1| At3g07470/F21O3_18 [Arabidopsis thaliana]
Unigene2400_C.lanceolata	318	316	2	gi|38045845|gb|AAR08891.1|	163	3	109	0.6	0.78	0.01	107	136	6e-32	--	resistance protein candidate [Vitis riparia]
Unigene2401_C.lanceolata	1808	408	1229	gi|297793739|ref|XP_002864754.1|	304	31	303	0.7	0.86	0	274	392	1e-108	--	brix domain-containing protein [Arabidopsis lyrata subsp. lyrata] >gi|297310589|gb|EFH41013.1| brix domain-containing protein [Arabidopsis lyrata subsp. lyrata]
Unigene2403_C.lanceolata	286	3	284	gi|187711145|gb|ACD14145.1|	511	305	398	0.55	0.71	0	94	117	3e-26	--	limonoid UDP-glucosyltransferase [Citrus sinensis]
Unigene2404_C.lanceolata	369	2	367	gi|195629684|gb|ACG36483.1|	499	258	384	0.34	0.52	0.07	132	72.4	2e-12	--	heat shock protein [Zea mays]
Unigene2405_C.lanceolata	287	2	283	gi|114841579|dbj|BAF32091.1|	514	383	484	0.63	0.74	0.07	102	138	2e-32	--	pollen allergen [Cryptomeria japonica] >gi|114841603|dbj|BAF32103.1| pollen allergen [Cryptomeria japonica] >gi|114841619|dbj|BAF32111.1| pollen allergen [Cryptomeria japonica] >gi|114841651|dbj|BAF32127.1| pollen allergen [Cryptomeria japonica] >gi|114841657|dbj|BAF32130.1| pollen allergen [Cryptomeria japonica]
Unigene2406_C.lanceolata	505	505	2	gi|27368819|emb|CAD59567.1|	1479	350	517	0.75	0.85	0	168	268	2e-71	--	PDR-like ABC transporter [Oryza sativa (japonica cultivar-group)]
Unigene2408_C.lanceolata	4161	3639	247	gi|115451523|ref|NP_001049362.1|	1139	11	1131	0.45	0.64	0	1136	979	0	--	Os03g0213400 [Oryza sativa Japonica Group] >gi|113547833|dbj|BAF11276.1| Os03g0213400 [Oryza sativa Japonica Group]
Unigene2409_C.lanceolata	698	507	136	gi|307111322|gb|EFN59556.1|	347	167	291	0.34	0.5	0.03	128	75.1	7e-13	--	expressed protein [Chlorella variabilis]
Unigene2410_C.lanceolata	293	290	6	gi|4530126|gb|AAD21872.1|	666	119	215	0.34	0.55	0.02	97	59.3	1e-08	--	receptor-like protein kinase homolog RK20-1 [Phaseolus vulgaris]
Unigene2412_C.lanceolata	260	254	3	gi|124359136|gb|ABD32504.2|	632	166	249	0.89	0.97	0	84	161	2e-39	--	CPSF A subunit, C-terminal; WD40-like [Medicago truncatula]
Unigene2413_C.lanceolata	467	458	3	gi|157283711|gb|ABV30882.1|	268	51	203	0.48	0.62	0.02	156	126	1e-28	--	NBS-containing resistance-like protein [Platanus x acerifolia]
Unigene2414_C.lanceolata	397	3	269	gi|75319887|sp|Q50EK5.1|C72B2_PINTA	487	396	486	0.58	0.7	0.02	91	108	1e-23	--	RecName: Full=Cytochrome P450 720B2; AltName: Full=Cytochrome P450 CYPB >gi|59800266|gb|AAX07432.1| cytochrome P450 CYPB [Pinus taeda]
Unigene2415_C.lanceolata	262	12	260	gi|53830379|gb|AAU95082.1|	342	172	253	0.46	0.66	0	83	71.2	3e-12	--	anthocyanidin reductase [Ginkgo biloba]
Unigene2416_C.lanceolata	697	380	3	gi|224061915|ref|XP_002300662.1|	554	7	131	0.43	0.65	0	126	111	7e-24	--	acyl:coa ligase [Populus trichocarpa] >gi|222842388|gb|EEE79935.1| acyl:coa ligase [Populus trichocarpa]
Unigene2417_C.lanceolata	409	409	158	gi|262091642|gb|ACY25275.1|	757	674	757	0.48	0.73	0	84	89.7	9e-18	--	(-)-ent-kaurene synthase [Picea glauca]
Unigene2418_C.lanceolata	314	54	314	gi|226533278|ref|NP_001148465.1|	476	88	172	0.37	0.62	0	87	70.1	7e-12	--	anthocyanidin 3-O-glucosyltransferase [Zea mays] >gi|195619542|gb|ACG31601.1| anthocyanidin 3-O-glucosyltransferase [Zea mays]
Unigene2419_C.lanceolata	800	93	1	gi|115455853|ref|NP_001051527.1|	160	1	31	0.64	0.8	0	31	53.9	2e-06	--	Os03g0792900 [Oryza sativa Japonica Group] >gi|75149663|sp|Q852K5.1|SAP6_ORYSJ RecName: Full=Zinc finger A20 and AN1 domain-containing stress-associated protein 6; Short=OsSAP6 >gi|108711509|gb|ABF99304.1| AN1-like Zinc finger family protein, expressed [Oryza sativa (japonica cultivar-group)] >gi|108711510|gb|ABF99305.1| AN1-like Zinc finger family protein, expressed [Oryza sativa (japonica culti…
Unigene2421_C.lanceolata	2805	2513	591	gi|10086260|gb|AAG12459.1|	659	16	657	0.58	0.75	0	644	731	0	--	calmodulin-binding protein MPCBP [Zea mays]
Unigene2422_C.lanceolata	231	3	230	gi|3820531|gb|AAC69619.1|	513	191	269	0.75	0.86	0.03	79	125	2e-28	--	beta-glucosidase [Pinus contorta]
Unigene2424_C.lanceolata	640	623	249	gi|297839783|ref|XP_002887773.1|	405	257	401	0.28	0.53	0.13	145	71.2	9e-12	--	mitochondrial transcription termination factor family protein [Arabidopsis lyrata subsp. lyrata] >gi|297333614|gb|EFH64032.1| mitochondrial transcription termination factor family protein [Arabidopsis lyrata subsp. lyrata]
Unigene2425_C.lanceolata	1720	256	1281	gi|73761691|gb|AAZ83345.1|	346	4	345	0.8	0.89	0	342	583	1e-165	--	24-sterol C-methyltransferase [Gossypium hirsutum]
Unigene2427_C.lanceolata	611	10	609	gi|1711355|sp|Q08632.1|SDR1_PICAB	271	59	262	0.68	0.79	0.01	204	273	8e-73	--	RecName: Full=Short-chain type dehydrogenase/reductase >gi|395223|emb|CAA52213.1| short-chain alcohol dehydrogenase [Picea abies]
Unigene2428_C.lanceolata	435	433	299	gi|115453161|ref|NP_001050181.1|	160	111	155	0.46	0.75	0	45	59.7	1e-08	--	Os03g0366900 [Oryza sativa Japonica Group] >gi|108708339|gb|ABF96134.1| OB-fold nucleic acid binding domain containing protein, expressed [Oryza sativa (japonica cultivar-group)] >gi|113548652|dbj|BAF12095.1| Os03g0366900 [Oryza sativa Japonica Group]
Unigene2429_C.lanceolata	682	100	420	gi|87241486|gb|ABD33344.1|	465	362	448	0.41	0.43	0	107	58.5	7e-08	--	Pollen Ole e 1 allergen and extensin [Medicago truncatula]
Unigene2431_C.lanceolata	590	8	211	gi|17979262|gb|AAL49947.1|	135	67	135	0.49	0.66	0.01	69	77.8	8e-14	--	AT5g17280/MKP11_13 [Arabidopsis thaliana] >gi|20147183|gb|AAM10308.1| AT5g17280/MKP11_13 [Arabidopsis thaliana]
Unigene2434_C.lanceolata	384	2	241	gi|297596799|ref|NP_001043085.2|	146	66	145	0.5	0.7	0	80	82	2e-15	--	Os01g0378100 [Oryza sativa Japonica Group] >gi|255673246|dbj|BAF04999.2| Os01g0378100 [Oryza sativa Japonica Group]
Unigene2435_C.lanceolata	255	254	3	gi|226498292|ref|NP_001150603.1|	426	253	336	0.67	0.82	0	84	120	6e-27	--	cyclin B2 [Zea mays] >gi|195640504|gb|ACG39720.1| cyclin B2 [Zea mays]
Unigene2436_C.lanceolata	257	46	243	gi|15231911|ref|NP_187456.1|	459	6	70	0.54	0.72	0	66	74.3	4e-13	--	SCPL27 (serine carboxypeptidase-like 27); serine-type carboxypeptidase [Arabidopsis thaliana] >gi|75337170|sp|Q9SFB5.1|SCP27_ARATH RecName: Full=Serine carboxypeptidase-like 27; Flags: Precursor >gi|50253506|gb|AAT71955.1| At3g07990 [Arabidopsis thaliana] >gi|53850527|gb|AAU95440.1| At3g07990 [Arabidopsis thaliana]
Unigene2438_C.lanceolata	462	335	3	gi|77556195|gb|ABA98991.1|	686	121	222	0.47	0.67	0	111	111	4e-32	--	Protein kinase domain containing protein, expressed [Oryza sativa (japonica cultivar-group)]
Unigene2439_C.lanceolata	388	388	17	gi|115464635|ref|NP_001055917.1|	680	161	281	0.36	0.57	0	125	89	2e-17	--	Os05g0493100 [Oryza sativa Japonica Group] >gi|113579468|dbj|BAF17831.1| Os05g0493100 [Oryza sativa Japonica Group]
Unigene2441_C.lanceolata	1057	669	112	gi|115450785|ref|NP_001048993.1|	239	54	237	0.68	0.81	0	186	266	3e-70	--	Os03g0152600 [Oryza sativa Japonica Group] >gi|108706229|gb|ABF94024.1| expressed protein [Oryza sativa (japonica cultivar-group)] >gi|113547464|dbj|BAF10907.1| Os03g0152600 [Oryza sativa Japonica Group]
Unigene2444_C.lanceolata	349	3	329	gi|166848|gb|AAA32858.1|	797	627	743	0.52	0.68	0.06	117	121	2e-27	--	receptor-like protein kinase [Arabidopsis thaliana]
Unigene2447_C.lanceolata	600	1	99	gi|62149368|dbj|BAD93484.1|	278	246	278	0.84	0.93	0	33	70.1	2e-11	--	pollen major allergen No.121 isoform 1 [Cryptomeria japonica]
Unigene2448_C.lanceolata	298	298	56	gi|75319884|sp|Q50EK1.1|C16B1_PICSI	493	410	491	0.45	0.67	0.01	82	81.3	3e-15	--	RecName: Full=Cytochrome P450 716B1; AltName: Full=Cytochrome P450 CYPA1 >gi|59800274|gb|AAX07436.1| cytochrome P450 CYPA1 [Picea sitchensis]
Unigene2449_C.lanceolata	874	96	644	gi|224084123|ref|XP_002307218.1|	401	5	167	0.51	0.65	0.01	185	175	8e-43	--	aromatic and neutral amino acid transporter [Populus trichocarpa] >gi|222856667|gb|EEE94214.1| aromatic and neutral amino acid transporter [Populus trichocarpa]
Unigene2450_C.lanceolata	1190	82	1185	gi|58743497|gb|AAW81738.1|	394	1	364	0.53	0.72	0.02	376	422	1e-117	--	Putative [Brassica oleracea]
Unigene2454_C.lanceolata	585	585	1	gi|238478527|ref|NP_001154349.1|	654	205	420	0.44	0.56	0.12	222	153	1e-36	--	ATP binding / kinase/ protein kinase/ protein serine/threonine kinase/ protein tyrosine kinase [Arabidopsis thaliana] >gi|259016409|sp|P0C5E2.2|Y1839_ARATH RecName: Full=Probable serine/threonine-protein kinase At1g18390; Flags: Precursor
Unigene2455_C.lanceolata	449	449	3	gi|18416629|ref|NP_567730.1|	506	234	384	0.69	0.84	0.01	151	216	7e-56	--	AAA-type ATPase family protein [Arabidopsis thaliana] >gi|19715599|gb|AAL91623.1| AT4g25830/F14M19_110 [Arabidopsis thaliana]
Unigene2456_C.lanceolata	320	298	26	gi|21655199|gb|AAM28914.1|	348	253	344	0.29	0.53	0.01	92	51.6	3e-06	--	TIR/P-loop/LRR [Pinus taeda]
Unigene2457_C.lanceolata	711	311	709	gi|1495257|emb|CAA66117.1|	350	70	189	0.39	0.57	0	133	87.4	1e-16	--	orf03 [Arabidopsis thaliana]
Unigene2458_C.lanceolata	310	3	173	gi|297726919|ref|NP_001175823.1|	535	346	402	0.49	0.68	0	57	62	8e-22	--	Os09g0403300 [Oryza sativa Japonica Group] >gi|255678877|dbj|BAH94551.1| Os09g0403300 [Oryza sativa Japonica Group]
Unigene2459_C.lanceolata	1877	1436	99	gi|110736374|dbj|BAF00156.1|	529	61	501	0.72	0.85	0	446	664	0	--	arginine methyltransferase like protein [Arabidopsis thaliana]
Unigene2465_C.lanceolata	2465	611	1840	gi|297821244|ref|XP_002878505.1|	542	86	530	0.46	0.61	0.08	446	380	1e-104	--	endonuclease/exonuclease/phosphatase family protein [Arabidopsis lyrata subsp. lyrata] >gi|297324343|gb|EFH54764.1| endonuclease/exonuclease/phosphatase family protein [Arabidopsis lyrata subsp. lyrata]
Unigene2466_C.lanceolata	1371	1369	47	gi|15231004|ref|NP_188630.1|	1166	637	1041	0.46	0.63	0	443	359	4e-98	--	ATM1 (ARABIDOPSIS THALIANA MYOSIN 1); motor [Arabidopsis thaliana] >gi|11994771|dbj|BAB03161.1| myosin-like protein [Arabidopsis thaliana]
Unigene2468_C.lanceolata	750	509	3	gi|115445577|ref|NP_001046568.1|	607	6	174	0.49	0.7	0	170	159	3e-38	--	Os02g0283800 [Oryza sativa Japonica Group] >gi|113536099|dbj|BAF08482.1| Os02g0283800 [Oryza sativa Japonica Group]
Unigene2471_C.lanceolata	640	293	3	gi|15227693|ref|NP_178465.1|	226	6	102	0.77	0.88	0	97	154	6e-37	--	coenzyme Q biosynthesis Coq4 family protein / ubiquinone biosynthesis Coq4 family protein [Arabidopsis thaliana] >gi|24211606|sp|Q9ZPR0.1|COQ4_ARATH RecName: Full=Ubiquinone biosynthesis protein COQ4 homolog, mitochondrial; AltName: Full=Coenzyme Q biosynthesis protein 4 homolog; Flags: Precursor
Unigene2472_C.lanceolata	659	603	262	gi|224131780|ref|XP_002328106.1|	342	119	225	0.37	0.53	0.01	116	55.5	5e-12	--	f-box family protein [Populus trichocarpa] >gi|222837621|gb|EEE75986.1| f-box family protein [Populus trichocarpa]
Unigene2473_C.lanceolata	1762	1761	394	gi|110741665|dbj|BAE98779.1|	458	8	458	0.71	0.85	0	458	714	0	--	WD-repeat protein-like [Arabidopsis thaliana]
Unigene2474_C.lanceolata	1936	1936	35	gi|115459268|ref|NP_001053234.1|	1187	395	1010	0.57	0.71	0	637	683	0	--	Os04g0502200 [Oryza sativa Japonica Group] >gi|113564805|dbj|BAF15148.1| Os04g0502200 [Oryza sativa Japonica Group]
Unigene2475_C.lanceolata	591	6	179	gi|297792277|ref|XP_002864023.1|	524	467	524	0.68	0.82	0	58	95.5	4e-19	--	AT5g49970/K9P8_11 [Arabidopsis lyrata subsp. lyrata] >gi|297309858|gb|EFH40282.1| AT5g49970/K9P8_11 [Arabidopsis lyrata subsp. lyrata]
Unigene2476_C.lanceolata	1176	1	381	gi|53850481|gb|AAU95417.1|	511	206	331	0.33	0.51	0	127	74.3	3e-12	--	At2g39740 [Arabidopsis thaliana] >gi|55733735|gb|AAV59264.1| At2g39740 [Arabidopsis thaliana]
Unigene2477_C.lanceolata	1675	1055	264	gi|115458496|ref|NP_001052848.1|	265	1	265	0.52	0.69	0	265	283	6e-75	--	Os04g0435500 [Oryza sativa Japonica Group] >gi|21741207|emb|CAD41018.1| OSJNBb0086G13.14 [Oryza sativa (japonica cultivar-group)] >gi|113564419|dbj|BAF14762.1| Os04g0435500 [Oryza sativa Japonica Group] >gi|116310285|emb|CAH67304.1| OSIGBa0102D10.7 [Oryza sativa (indica cultivar-group)]
Unigene2479_C.lanceolata	239	1	237	gi|297801036|ref|XP_002868402.1|	618	363	441	0.75	0.91	0	79	126	9e-29	--	arogenate dehydrogenase [Arabidopsis lyrata subsp. lyrata] >gi|297314238|gb|EFH44661.1| arogenate dehydrogenase [Arabidopsis lyrata subsp. lyrata]
Unigene2480_C.lanceolata	210	1	204	gi|224058639|ref|XP_002299579.1|	493	424	491	0.6	0.82	0	68	93.6	6e-19	--	cytochrome P450 [Populus trichocarpa] >gi|222846837|gb|EEE84384.1| cytochrome P450 [Populus trichocarpa]
Unigene2482_C.lanceolata	2477	2477	531	gi|85069279|gb|ABC69711.1|	846	253	846	0.39	0.52	0.02	669	403	1e-111	--	auxin response factor 2 [Solanum lycopersicum]
Unigene2484_C.lanceolata	272	272	3	gi|297800936|ref|XP_002868352.1|	501	249	338	0.86	0.91	0	90	172	1e-42	--	AMT1_1 [Arabidopsis lyrata subsp. lyrata] >gi|297314188|gb|EFH44611.1| AMT1_1 [Arabidopsis lyrata subsp. lyrata]
Unigene2485_C.lanceolata	276	1	276	gi|22330529|ref|NP_683486.1|	703	242	333	0.46	0.7	0	92	96.7	8e-20	--	leucine-rich repeat family protein [Arabidopsis thaliana]
Unigene2488_C.lanceolata	938	414	64	gi|111379068|gb|ABH09321.1|	182	60	177	0.5	0.57	0	118	87.4	2e-16	--	leucine rich protein [Arachis hypogaea]
Unigene2489_C.lanceolata	1613	71	1414	gi|75319887|sp|Q50EK5.1|C72B2_PINTA	487	37	486	0.6	0.77	0	452	560	1e-158	--	RecName: Full=Cytochrome P450 720B2; AltName: Full=Cytochrome P450 CYPB >gi|59800266|gb|AAX07432.1| cytochrome P450 CYPB [Pinus taeda]
Unigene2490_C.lanceolata	371	242	3	gi|116312026|emb|CAJ86382.1|	299	36	115	0.66	0.8	0	80	125	2e-28	--	OSIGBa0155K17.9 [Oryza sativa (indica cultivar-group)]
Unigene2491_C.lanceolata	257	1	90	gi|55700921|tpe|CAH69269.1|	321	292	321	0.83	0.9	0	30	56.6	8e-08	--	TPA: class III peroxidase 27 precursor [Oryza sativa (japonica cultivar-group)]
Unigene2492_C.lanceolata	1013	756	421	gi|18700123|gb|AAL77673.1|	233	3	123	0.36	0.5	0.08	122	57.4	3e-07	--	At2g39560/F12L6.22 [Arabidopsis thaliana] >gi|21464575|gb|AAM52242.1| At2g39560/F12L6.22 [Arabidopsis thaliana]
Unigene2495_C.lanceolata	1052	91	828	gi|122171128|sp|Q0DZ85.1|EXB16_ORYSJ	272	17	271	0.62	0.76	0.03	255	351	1e-95	--	RecName: Full=Expansin-B16; AltName: Full=Beta-expansin-16; AltName: Full=OsEXPB16; AltName: Full=OsaEXPb1.14; Flags: Precursor
Unigene2497_C.lanceolata	379	332	15	gi|18447765|gb|AAL67993.1|	535	61	178	0.37	0.54	0.1	118	69.7	1e-11	--	fiddlehead-like protein [Gossypium hirsutum]
Unigene2498_C.lanceolata	796	695	129	gi|297825631|ref|XP_002880698.1|	456	20	209	0.64	0.82	0	190	250	1e-65	--	sulfate transporter [Arabidopsis lyrata subsp. lyrata] >gi|297326537|gb|EFH56957.1| sulfate transporter [Arabidopsis lyrata subsp. lyrata]
Unigene2499_C.lanceolata	263	1	261	gi|297847298|ref|XP_002891530.1|	359	113	199	0.75	0.82	0	87	145	1e-34	--	phospholipase C [Arabidopsis lyrata subsp. lyrata] >gi|297337372|gb|EFH67789.1| phospholipase C [Arabidopsis lyrata subsp. lyrata]
Unigene2500_C.lanceolata	598	30	596	gi|224072841|ref|XP_002303907.1|	476	25	210	0.54	0.68	0	189	197	7e-50	--	GRAS family transcription factor [Populus trichocarpa] >gi|222841339|gb|EEE78886.1| GRAS family transcription factor [Populus trichocarpa]
Unigene2501_C.lanceolata	352	1	222	gi|190701027|gb|ACE89000.1|	553	475	548	0.66	0.83	0	74	110	4e-24	--	ferric reductase defective 3a [Glycine max] >gi|190701029|gb|ACE89001.1| ferric reductase defective 3a [Glycine max]
Unigene2502_C.lanceolata	414	1	222	gi|115443917|ref|NP_001045738.1|	290	214	288	0.54	0.74	0.01	75	101	3e-21	--	Os02g0124400 [Oryza sativa Japonica Group] >gi|113535269|dbj|BAF07652.1| Os02g0124400 [Oryza sativa Japonica Group]
Unigene2503_C.lanceolata	1914	368	1336	gi|302398937|gb|ADL36763.1|	360	16	360	0.43	0.55	0.07	350	239	1e-61	--	MYB domain class transcription factor [Malus x domestica]
Unigene2504_C.lanceolata	473	473	6	gi|113531030|emb|CAL25300.1|	310	130	292	0.67	0.79	0.04	163	215	2e-55	--	properoxidase [Picea abies]
Unigene2505_C.lanceolata	695	681	1	gi|239056180|emb|CAQ58615.1|	946	558	781	0.63	0.83	0	227	295	3e-79	--	ATP binding / kinase/ protein serine / threonine kinase [Vitis vinifera]
Unigene2506_C.lanceolata	223	222	13	gi|224054172|ref|XP_002298127.1|	313	64	133	0.34	0.51	0	70	53.9	5e-07	--	2-oxoglutarate-dependent dioxygenase [Populus trichocarpa] >gi|222845385|gb|EEE82932.1| 2-oxoglutarate-dependent dioxygenase [Populus trichocarpa]
Unigene2507_C.lanceolata	272	7	246	gi|226529589|ref|NP_001151813.1|	159	36	116	0.44	0.64	0.01	81	67	6e-11	--	EF hand family protein [Zea mays] >gi|195649869|gb|ACG44402.1| EF hand family protein [Zea mays]
Unigene2508_C.lanceolata	1186	729	259	gi|148839536|sp|A2XB18.2|IAA10_ORYSI	281	104	273	0.44	0.57	0.08	172	125	1e-27	--	RecName: Full=Auxin-responsive protein IAA10; AltName: Full=Indoleacetic acid-induced protein 10
Unigene2510_C.lanceolata	288	239	6	gi|224066251|ref|XP_002302047.1|	523	1	78	0.88	0.94	0	78	144	4e-34	--	high affinity inorganic phosphate transporter [Populus trichocarpa] >gi|222843773|gb|EEE81320.1| high affinity inorganic phosphate transporter [Populus trichocarpa]
Unigene2511_C.lanceolata	1703	1384	296	gi|44917457|gb|AAS49053.1|	646	1	384	0.58	0.7	0.06	389	423	1e-117	--	At5g57460 [Arabidopsis thaliana] >gi|56381939|gb|AAV85688.1| At5g57460 [Arabidopsis thaliana]
Unigene2513_C.lanceolata	237	143	3	gi|197307600|gb|ACH60151.1|	116	47	93	0.76	0.95	0	47	79.7	7e-24	--	calcium binding protein with EF-hand motif [Pseudotsuga menziesii] >gi|197307602|gb|ACH60152.1| calcium binding protein with EF-hand motif [Pseudotsuga menziesii] >gi|197307604|gb|ACH60153.1| calcium binding protein with EF-hand motif [Pseudotsuga menziesii] >gi|197307608|gb|ACH60155.1| calcium binding protein with EF-hand motif [Pseudotsuga menziesii] >gi|197307610|gb|ACH60156.1| calcium binding…
Unigene2515_C.lanceolata	337	317	6	gi|53850481|gb|AAU95417.1|	511	75	178	0.5	0.71	0	104	107	4e-23	--	At2g39740 [Arabidopsis thaliana] >gi|55733735|gb|AAV59264.1| At2g39740 [Arabidopsis thaliana]
Unigene2516_C.lanceolata	1064	1	627	gi|125503270|gb|ABN45748.1|	512	286	495	0.5	0.76	0	210	250	3e-65	--	lipase [Jatropha curcas]
Unigene2517_C.lanceolata	818	530	6	gi|53850481|gb|AAU95417.1|	511	7	178	0.48	0.69	0	175	161	1e-38	--	At2g39740 [Arabidopsis thaliana] >gi|55733735|gb|AAV59264.1| At2g39740 [Arabidopsis thaliana]
Unigene2518_C.lanceolata	2207	1953	892	gi|18412918|ref|NP_565249.1|	398	33	398	0.61	0.73	0.03	367	432	1e-119	--	phospholipid/glycerol acyltransferase family protein [Arabidopsis thaliana]
Unigene2519_C.lanceolata	398	1	309	gi|15226862|ref|NP_181039.1|	905	659	761	0.46	0.63	0	103	95.9	1e-19	--	disease resistance family protein [Arabidopsis thaliana]
Unigene2520_C.lanceolata	453	1	420	gi|224123358|ref|XP_002319059.1|	520	4	143	0.47	0.64	0.02	144	131	3e-30	--	tir-nbs-lrr resistance protein [Populus trichocarpa] >gi|222857435|gb|EEE94982.1| tir-nbs-lrr resistance protein [Populus trichocarpa]
Unigene2521_C.lanceolata	1213	2	1090	gi|55831356|gb|AAV66577.1|	519	119	502	0.5	0.71	0.05	384	416	1e-115	--	lipase [Ricinus communis]
Unigene2525_C.lanceolata	794	426	4	gi|168010518|ref|XP_001757951.1|	462	85	239	0.39	0.52	0.1	157	82	8e-15	--	predicted protein [Physcomitrella patens subsp. patens] >gi|162690828|gb|EDQ77193.1| predicted protein [Physcomitrella patens subsp. patens]
Unigene2526_C.lanceolata	1375	1150	440	gi|297598701|ref|NP_001046103.2|	232	3	230	0.53	0.65	0.02	243	249	6e-65	--	Os02g0183000 [Oryza sativa Japonica Group] >gi|255670656|dbj|BAF08017.2| Os02g0183000 [Oryza sativa Japonica Group]
Unigene2527_C.lanceolata	285	129	272	gi|116788606|gb|ABK24936.1|	510	300	347	0.54	0.75	0	48	55.1	7e-15	--	unknown [Picea sitchensis]
Unigene2528_C.lanceolata	1361	686	141	gi|11072009|gb|AAG28888.1|AC008113_4	576	158	348	0.23	0.43	0.1	203	50.8	1e-11	--	F12A21.8 [Arabidopsis thaliana]
Unigene2529_C.lanceolata	1007	908	3	gi|30678047|ref|NP_565298.2|	461	15	332	0.44	0.58	0.06	322	250	2e-65	--	aspartyl protease family protein [Arabidopsis thaliana] >gi|30102688|gb|AAP21262.1| At2g03200 [Arabidopsis thaliana]
Unigene2531_C.lanceolata	413	296	3	gi|297611832|ref|NP_001067905.2|	560	47	140	0.57	0.7	0	98	116	9e-26	--	Os11g0483000 [Oryza sativa Japonica Group] >gi|108864395|gb|ABA93683.2| Cytochrome P450 family protein, expressed [Oryza sativa (japonica cultivar-group)] >gi|255680093|dbj|BAF28268.2| Os11g0483000 [Oryza sativa Japonica Group]
Unigene2533_C.lanceolata	684	517	284	gi|115480765|ref|NP_001063976.1|	533	455	532	0.82	0.88	0	78	136	2e-51	--	Os09g0569200 [Oryza sativa Japonica Group] >gi|113632209|dbj|BAF25890.1| Os09g0569200 [Oryza sativa Japonica Group]
Unigene2534_C.lanceolata	1230	1199	3	gi|115483128|ref|NP_001065157.1|	674	16	420	0.44	0.6	0.02	411	303	3e-81	--	Os10g0533800 [Oryza sativa Japonica Group] >gi|113639766|dbj|BAF27071.1| Os10g0533800 [Oryza sativa Japonica Group]
Unigene2535_C.lanceolata	540	511	92	gi|115480757|ref|NP_001063972.1|	214	72	210	0.61	0.75	0	140	167	5e-41	--	Os09g0568700 [Oryza sativa Japonica Group] >gi|75114454|sp|Q652P9.1|GL93_ORYSJ RecName: Full=Germin-like protein 9-3; Flags: Precursor >gi|113632205|dbj|BAF25886.1| Os09g0568700 [Oryza sativa Japonica Group]
Unigene2536_C.lanceolata	410	227	6	gi|116782171|gb|ABK22394.1|	322	3	76	0.55	0.67	0	74	79.3	1e-14	--	unknown [Picea sitchensis] >gi|224285119|gb|ACN40287.1| unknown [Picea sitchensis]
Unigene2540_C.lanceolata	1546	1340	3	gi|39653353|gb|AAR29343.1|	512	41	487	0.61	0.77	0	447	590	1e-167	--	allantoinase [Robinia pseudoacacia]
Unigene2541_C.lanceolata	209	9	200	gi|254973165|gb|ACT98433.1|	612	413	476	0.46	0.65	0	64	64.7	3e-10	--	EDS1 [Glycine max]
Unigene2542_C.lanceolata	265	158	3	gi|62149368|dbj|BAD93484.1|	278	15	66	0.96	0.98	0	52	107	3e-24	--	pollen major allergen No.121 isoform 1 [Cryptomeria japonica]
Unigene2543_C.lanceolata	936	820	2	gi|124359202|gb|ABN05713.1|	729	5	279	0.75	0.86	0	275	434	1e-121	--	Peptidase aspartic, active site; Oligopeptide transporter OPT superfamily [Medicago truncatula]
Unigene2545_C.lanceolata	518	11	220	gi|309385786|gb|ADO66735.1|	177	106	176	0.43	0.59	0.01	71	57.8	6e-08	--	NBS-LRR-like protein [Prunus kansuensis]
Unigene2546_C.lanceolata	447	7	408	gi|15227331|ref|NP_181669.1|	269	75	219	0.41	0.6	0.07	145	122	2e-27	--	embryo-abundant protein-related [Arabidopsis thaliana] >gi|30023764|gb|AAP13415.1| At2g41380 [Arabidopsis thaliana]
Unigene2548_C.lanceolata	230	228	13	gi|15226332|ref|NP_180375.1|	482	50	120	0.48	0.59	0	72	58.5	2e-08	--	glycosyltransferase family protein [Arabidopsis thaliana]
Unigene2549_C.lanceolata	598	35	550	gi|116781014|gb|ABK21926.1|	214	1	170	0.41	0.57	0.05	182	108	6e-23	--	unknown [Picea sitchensis] >gi|116782710|gb|ABK22622.1| unknown [Picea sitchensis]
Unigene2551_C.lanceolata	853	548	3	gi|267821836|gb|ACY79503.1|	394	89	274	0.5	0.65	0.03	188	169	3e-41	--	arogenate dehydratase 2 [Petunia x hybrida]
Unigene2552_C.lanceolata	257	1	255	gi|22325475|ref|NP_178539.2|	798	583	669	0.5	0.6	0.06	91	92.4	1e-18	--	cation efflux family protein [Arabidopsis thaliana]
Unigene2553_C.lanceolata	698	695	3	gi|168046225|ref|XP_001775575.1|	1617	1168	1402	0.73	0.83	0.01	235	367	1e-101	--	p300/CBP acetyltransferase-related protein [Physcomitrella patens subsp. patens] >gi|162673130|gb|EDQ59658.1| p300/CBP acetyltransferase-related protein [Physcomitrella patens subsp. patens]
Unigene2554_C.lanceolata	815	815	3	gi|115434802|ref|NP_001042159.1|	1505	955	1225	0.65	0.85	0	271	386	1e-106	--	Os01g0173900 [Oryza sativa Japonica Group] >gi|113531690|dbj|BAF04073.1| Os01g0173900 [Oryza sativa Japonica Group]
Unigene2555_C.lanceolata	2364	100	1053	gi|115451593|ref|NP_001049397.1|	578	6	326	0.6	0.76	0.01	322	379	0	--	Os03g0218500 [Oryza sativa Japonica Group] >gi|108706874|gb|ABF94669.1| dnaK protein, expressed [Oryza sativa (japonica cultivar-group)] >gi|113547868|dbj|BAF11311.1| Os03g0218500 [Oryza sativa Japonica Group]
Unigene2556_C.lanceolata	1028	24	635	gi|222422965|dbj|BAH19467.1|	603	420	597	0.38	0.55	0	205	100	3e-20	--	AT3G49590 [Arabidopsis thaliana]
Unigene2557_C.lanceolata	793	4	519	gi|302807062|ref|XP_002985262.1|	349	175	346	0.44	0.66	0	172	171	1e-41	--	2-oxoglutarate-iron(II)-dependent oxygenase [Selaginella moellendorffii] >gi|300147090|gb|EFJ13756.1| 2-oxoglutarate-iron(II)-dependent oxygenase [Selaginella moellendorffii]
Unigene2558_C.lanceolata	344	341	3	gi|224083496|ref|XP_002307051.1|	502	218	336	0.4	0.59	0.05	119	85.9	1e-16	--	PAD4 [Populus trichocarpa] >gi|222856500|gb|EEE94047.1| PAD4 [Populus trichocarpa]
Unigene2559_C.lanceolata	379	377	9	gi|224114389|ref|XP_002332385.1|	518	176	300	0.45	0.65	0.01	125	110	7e-24	--	cytochrome P450 [Populus trichocarpa] >gi|222832209|gb|EEE70686.1| cytochrome P450 [Populus trichocarpa]
Unigene2560_C.lanceolata	317	4	315	gi|53830379|gb|AAU95082.1|	342	51	154	0.54	0.67	0.01	106	99	2e-20	--	anthocyanidin reductase [Ginkgo biloba]
Unigene2561_C.lanceolata	229	1	213	gi|224083496|ref|XP_002307051.1|	502	43	115	0.47	0.69	0.02	73	72.8	1e-12	--	PAD4 [Populus trichocarpa] >gi|222856500|gb|EEE94047.1| PAD4 [Populus trichocarpa]
Unigene2562_C.lanceolata	382	1	159	gi|13605537|gb|AAK32762.1|AF361594_1	142	87	139	0.56	0.64	0	53	57.4	5e-08	--	At1g21550/F24J8_7 [Arabidopsis thaliana] >gi|22137156|gb|AAM91423.1| At1g21550/F24J8_7 [Arabidopsis thaliana]
Unigene2564_C.lanceolata	296	209	3	gi|15227795|ref|NP_179906.1|	438	187	252	0.38	0.58	0.01	70	55.1	2e-07	--	UGT84B2 (UDP-glucosyl transferase 84B2); UDP-glycosyltransferase/ abscisic acid glucosyltransferase/ transferase, transferring glycosyl groups [Arabidopsis thaliana]
[truncated: 40,095 more rows]
